# Supplementary material for: Distinct roles of DNMT1-dependent and DNMT1-independent methylation patterns in the genome of mouse embryonic stem cells
Source: Genome Biol. 2015 Jun 2;16(1):115. doi: 10.1186/s13059-015-0685-2 (PMC4474455; doi:10.1186/s13059-015-0685-2)
Supplement: Additional file 2: — Table listing identified RRMRs in DKO cells. [file 13059_2015_685_MOESM2_ESM.xlsx]

## Sheet: Sheet1
chrom	start	end	width	cg	WT.rC	WT.rT	KO1.rC	KO1.rT	DKO.rC	DKO.rT	TKO.rC	TKO.rT	WT.meth	KO1.meth	DKO.meth	TKO.meth
chr1	6159304	6159815	512	13	309	52	66	308	113	29	3	530	0.855956	0.176471	0.795775	0.00562852
chr1	8168434	8168546	113	9	116	15	36	224	47	8	1	130	0.885496	0.138462	0.854545	0.00763359
chr1	8777045	8777116	72	8	152	12	70	159	70	22	0	160	0.926829	0.305677	0.76087	0
chr1	11357579	11357628	50	8	76	2	88	114	34	1	2	111	0.974359	0.435644	0.971429	0.0176991
chr1	13953420	13953524	105	8	120	58	35	216	35	18	0	159	0.674157	0.139442	0.660377	0
chr1	17947975	17948114	140	8	61	8	22	118	37	7	0	161	0.884058	0.157143	0.840909	0
chr1	21574946	21575103	158	11	95	18	30	178	41	2	2	113	0.840708	0.144231	0.953488	0.0173913
chr1	23114130	23114280	151	8	93	29	40	154	32	15	1	105	0.762295	0.206186	0.680851	0.00943396
chr1	24861242	24862185	944	12	106	54	76	353	38	18	0	203	0.6625	0.177156	0.678571	0
chr1	29711713	29711860	148	8	89	35	72	198	63	24	0	207	0.717742	0.266667	0.724138	0
chr1	31184871	31184998	128	11	182	13	31	281	69	11	1	140	0.933333	0.099359	0.8625	0.0070922
chr1	34776166	34776258	93	8	61	25	47	215	57	20	2	83	0.709302	0.179389	0.74026	0.0235294
chr1	37589894	37590005	112	13	137	29	30	307	75	22	1	214	0.825301	0.0890208	0.773196	0.00465116
chr1	41145017	41145159	143	11	70	17	10	140	48	20	0	154	0.804598	0.0666667	0.705882	0
chr1	41147755	41148564	810	17	122	15	49	241	86	33	1	116	0.890511	0.168966	0.722689	0.00854701
chr1	43673601	43675434	1834	8	142	10	43	135	86	11	0	133	0.934211	0.241573	0.886598	0
chr1	44495982	44496125	144	19	173	21	34	332	65	15	0	220	0.891753	0.0928962	0.8125	0
chr1	47250965	47251014	50	8	112	5	68	155	75	10	3	267	0.957265	0.304933	0.882353	0.0111111
chr1	47843907	47844025	119	8	55	13	7	49	28	8	3	169	0.808824	0.125	0.777778	0.0174419
chr1	48025106	48026051	946	12	72	18	16	119	29	7	1	237	0.8	0.118519	0.805556	0.00420168
chr1	48026179	48026389	211	8	78	29	22	220	40	17	0	177	0.728972	0.0909091	0.701754	0
chr1	48727417	48728432	1016	8	103	25	38	217	62	23	0	153	0.804688	0.14902	0.729412	0
chr1	53295132	53295181	50	10	109	22	43	247	55	5	2	174	0.832061	0.148276	0.916667	0.0113636
chr1	58874121	58874486	366	10	216	21	34	372	94	17	4	268	0.911392	0.0837438	0.846847	0.0147059
chr1	59402147	59402220	74	16	141	28	42	253	113	42	1	358	0.83432	0.142373	0.729032	0.00278552
chr1	64224987	64225100	114	50	243	35	39	250	70	16	4	388	0.874101	0.134948	0.813953	0.0102041
chr1	65008802	65009749	948	12	70	14	43	136	26	18	0	131	0.833333	0.240223	0.590909	0
chr1	74705942	74706012	71	14	216	53	99	291	124	43	7	219	0.802974	0.253846	0.742515	0.0309735
chr1	82496948	82497652	705	20	74	6	41	128	70	30	2	186	0.925	0.242604	0.7	0.0106383
chr1	82498748	82498860	113	34	80	30	51	197	56	28	1	242	0.727273	0.205645	0.666667	0.00411523
chr1	84994268	84995316	1049	8	76	28	45	187	61	20	2	122	0.730769	0.193966	0.753086	0.016129
chr1	85137731	85139535	1805	8	124	20	37	153	39	9	0	103	0.861111	0.194737	0.8125	0
chr1	87370752	87371205	454	22	62	14	25	106	56	18	2	137	0.815789	0.19084	0.756757	0.0143885
chr1	95996031	95996769	739	8	134	9	100	179	62	21	0	175	0.937063	0.358423	0.746988	0
chr1	100183763	100184114	352	10	125	11	45	216	94	10	0	156	0.919118	0.172414	0.903846	0
chr1	100188871	100189807	937	8	81	12	63	129	31	6	0	88	0.870968	0.328125	0.837838	0
chr1	105377983	105378215	233	10	33	19	75	142	41	5	1	82	0.634615	0.345622	0.891304	0.0120482
chr1	109135911	109136307	397	8	113	13	27	148	47	14	0	141	0.896825	0.154286	0.770492	0
chr1	110307575	110309904	2330	8	35	10	8	55	43	5	0	90	0.777778	0.126984	0.895833	0
chr1	110856969	110857154	186	11	177	19	14	311	116	13	5	315	0.903061	0.0430769	0.899225	0.015625
chr1	110882856	110883156	301	9	68	17	14	111	49	20	1	146	0.8	0.112	0.710145	0.00680272
chr1	111031967	111032245	279	9	110	5	56	290	124	12	0	128	0.956522	0.16185	0.911765	0
chr1	113155324	113155532	209	11	56	15	19	123	55	19	0	143	0.788732	0.133803	0.743243	0
chr1	114503956	114503974	19	8	161	33	60	299	78	20	2	248	0.829897	0.167131	0.795918	0.008
chr1	114827128	114827260	133	8	78	31	47	289	60	18	0	227	0.715596	0.139881	0.769231	0
chr1	114915043	114915593	551	8	173	13	35	162	63	12	0	157	0.930108	0.177665	0.84	0
chr1	119531080	119531146	67	10	82	8	47	157	96	11	0	111	0.911111	0.230392	0.897196	0
chr1	119531247	119531417	171	8	117	14	52	179	40	7	0	180	0.89313	0.225108	0.851064	0
chr1	119886874	119887110	237	8	98	20	63	123	48	4	0	140	0.830508	0.33871	0.923077	0
chr1	127242464	127242739	276	12	167	42	51	290	59	19	0	235	0.799043	0.14956	0.75641	0
chr1	130788189	130788998	810	12	319	10	55	400	127	14	0	293	0.969605	0.120879	0.900709	0
chr1	142861689	142861852	164	10	133	18	42	212	81	16	2	270	0.880795	0.165354	0.835052	0.00735294
chr1	146070828	146070901	74	22	99	16	29	161	66	21	2	150	0.86087	0.152632	0.758621	0.0131579
chr1	146235546	146236519	974	23	150	33	59	138	79	37	5	223	0.819672	0.299492	0.681034	0.0219298
chr1	146238250	146238364	115	10	116	4	29	209	109	17	0	127	0.966667	0.121849	0.865079	0
chr1	147972879	147973162	284	11	127	9	32	175	88	5	1	204	0.933824	0.154589	0.946237	0.00487805
chr1	148050339	148050718	380	14	180	28	35	235	70	21	0	323	0.865385	0.12963	0.769231	0
chr1	148050782	148051124	343	20	96	16	26	106	67	29	4	167	0.857143	0.19697	0.697917	0.0233918
chr1	148129371	148129435	65	30	66	16	43	205	88	45	1	239	0.804878	0.173387	0.661654	0.00416667
chr1	151241882	151242378	497	32	185	8	58	314	53	13	1	176	0.958549	0.155914	0.80303	0.00564972
chr1	151368182	151368516	335	8	141	16	24	153	53	8	2	163	0.898089	0.135593	0.868852	0.0121212
chr1	154513420	154514973	1554	15	59	8	34	174	51	20	1	154	0.880597	0.163462	0.71831	0.00645161
chr1	156745427	156746797	1371	8	108	19	23	218	71	36	1	143	0.850394	0.0954357	0.663551	0.00694444
chr1	161904616	161904721	106	44	159	28	37	232	85	23	3	188	0.850267	0.137546	0.787037	0.0157068
chr1	162747824	162748306	483	11	116	28	43	222	50	15	1	103	0.805556	0.162264	0.769231	0.00961538
chr1	168514246	168514478	233	22	214	37	54	149	40	17	2	177	0.85259	0.26601	0.701754	0.0111732
chr1	168698675	168699662	988	10	162	8	8	99	87	5	0	225	0.952941	0.0747664	0.945652	0
chr1	172872600	172872757	158	8	122	16	22	68	45	12	0	114	0.884058	0.244444	0.789474	0
chr1	172873550	172874069	520	10	109	20	24	226	25	12	1	133	0.844961	0.096	0.675676	0.00746269
chr1	173415621	173415733	113	9	120	10	41	177	91	18	6	230	0.923077	0.188073	0.834862	0.0254237
chr1	173760017	173760408	392	9	175	68	108	234	89	29	2	240	0.720165	0.315789	0.754237	0.00826446
chr1	178478089	178478382	294	33	105	12	82	216	67	3	0	163	0.897436	0.275168	0.957143	0
chr1	178515980	178516177	198	17	101	23	48	233	81	66	0	172	0.814516	0.170819	0.55102	0
chr1	179993870	179995249	1380	9	123	8	16	254	79	19	0	210	0.938931	0.0592593	0.806122	0
chr1	180055740	180056984	1245	8	146	23	52	167	82	28	0	156	0.863905	0.237443	0.745455	0
chr1	180059331	180059490	160	11	152	16	11	105	41	2	1	124	0.904762	0.0948276	0.953488	0.008
chr1	180099061	180099394	334	12	101	34	25	81	71	11	1	131	0.748148	0.235849	0.865854	0.00757576
chr1	183199562	183199689	128	9	135	20	51	202	64	5	1	192	0.870968	0.201581	0.927536	0.00518135
chr1	193976252	193976384	133	12	237	43	33	366	143	29	2	245	0.846429	0.0827068	0.831395	0.00809717
chr1	197088499	197088686	188	16	76	9	28	268	61	4	0	217	0.894118	0.0945946	0.938462	0
chr1	197147559	197147731	173	24	163	20	26	307	92	29	2	301	0.89071	0.0780781	0.760331	0.00660066
chr1	197153190	197153817	628	14	87	8	9	127	49	9	0	95	0.915789	0.0661765	0.844828	0
chr1	197181261	197181669	409	18	99	44	94	239	68	31	5	262	0.692308	0.282282	0.686869	0.0187266
chr10	3779647	3779827	181	13	180	18	81	310	31	9	2	179	0.909091	0.207161	0.775	0.0110497
chr10	4265476	4265670	195	68	205	18	83	411	132	35	0	303	0.919283	0.168016	0.790419	0
chr10	11986548	11986684	137	8	178	28	13	155	99	30	0	209	0.864078	0.077381	0.767442	0
chr10	17983812	17983946	135	8	42	9	48	62	23	1	0	80	0.823529	0.436364	0.958333	0
chr10	19258726	19258840	115	11	175	43	28	142	58	11	2	177	0.802752	0.164706	0.84058	0.0111732
chr10	21361260	21362152	893	8	114	2	50	96	32	1	0	59	0.982759	0.342466	0.969697	0
chr10	21364039	21364986	948	8	79	24	12	190	63	16	0	143	0.76699	0.0594059	0.797468	0
chr10	22404884	22405324	441	8	184	21	57	224	98	20	0	174	0.897561	0.202847	0.830508	0
chr10	23582706	23583492	787	14	113	17	54	134	65	15	1	135	0.869231	0.287234	0.8125	0.00735294
chr10	23594156	23597134	2979	12	94	29	59	214	65	19	2	250	0.764228	0.216117	0.77381	0.00793651
chr10	24825171	24825257	87	20	132	23	37	224	58	16	1	279	0.851613	0.141762	0.783784	0.00357143
chr10	27813308	27813322	15	16	199	35	54	304	120	41	3	220	0.850427	0.150838	0.745342	0.0134529
chr10	30540675	30540864	190	10	90	5	31	154	64	14	0	162	0.947368	0.167568	0.820513	0
chr10	34069466	34069482	17	16	104	18	51	136	47	8	0	192	0.852459	0.272727	0.854545	0
chr10	38550860	38551056	197	8	86	19	49	184	58	17	2	196	0.819048	0.2103	0.773333	0.010101
chr10	43599813	43600210	398	9	45	11	48	70	55	4	2	114	0.803571	0.40678	0.932203	0.0172414
chr10	47394299	47396162	1864	21	115	23	45	203	66	26	2	197	0.833333	0.181452	0.717391	0.0100503
chr10	47472433	47472878	446	9	105	17	25	127	56	16	1	114	0.860656	0.164474	0.777778	0.00869565
chr10	51602724	51603150	427	9	227	53	128	352	126	39	1	254	0.810714	0.266667	0.763636	0.00392157
chr10	51607063	51607401	339	9	180	34	89	408	185	65	3	391	0.841121	0.179074	0.74	0.00761421
chr10	55355042	55355313	272	8	127	14	46	194	68	7	1	193	0.900709	0.191667	0.906667	0.00515464
chr10	65415577	65415804	228	10	184	37	82	266	95	28	1	259	0.832579	0.235632	0.772358	0.00384615
chr10	66183588	66183992	405	9	38	102	21	119	38	86	0	179	0.271429	0.15	0.306452	0
chr10	78327556	78328340	785	10	92	37	44	148	69	31	3	167	0.713178	0.229167	0.69	0.0176471
chr10	78329837	78329935	99	10	281	39	89	286	126	21	2	257	0.878125	0.237333	0.857143	0.00772201
chr10	82877066	82877314	249	9	274	15	22	295	119	11	2	387	0.948097	0.0694006	0.915385	0.00514139
chr10	82877352	82877485	134	9	99	15	29	111	49	12	0	166	0.868421	0.207143	0.803279	0
chr10	82877958	82878049	92	12	81	13	40	153	73	7	1	145	0.861702	0.207254	0.9125	0.00684932
chr10	82879065	82879451	387	27	150	35	45	211	67	21	2	156	0.810811	0.175781	0.761364	0.0126582
chr10	82882078	82882978	901	16	178	21	79	265	127	29	2	337	0.894472	0.229651	0.814103	0.00589971
chr10	82887583	82887737	155	8	89	18	22	173	54	21	4	120	0.831776	0.112821	0.72	0.0322581
chr10	93830720	93830834	115	9	99	11	11	217	87	16	2	170	0.9	0.0482456	0.84466	0.0116279
chr10	95662313	95663286	974	9	66	4	37	76	42	7	0	85	0.942857	0.327434	0.857143	0
chr10	99008438	99008652	215	9	123	25	60	272	45	8	0	210	0.831081	0.180723	0.849057	0
chr10	99011625	99012669	1045	10	149	46	87	246	121	43	2	222	0.764103	0.261261	0.737805	0.00892857
chr10	100044107	100044589	483	11	126	39	64	298	108	37	1	192	0.763636	0.176796	0.744828	0.00518135
chr10	105319991	105320219	229	11	103	14	27	327	135	33	1	201	0.880342	0.0762712	0.803571	0.0049505
chr10	108758220	108758317	98	8	98	13	28	171	79	24	1	161	0.882883	0.140704	0.76699	0.00617284
chr10	118201816	118201848	33	8	85	9	40	130	50	13	2	101	0.904255	0.235294	0.793651	0.0194175
chr10	118783353	118783717	365	12	100	16	54	205	64	18	1	251	0.862069	0.208494	0.780488	0.00396825
chr10	128650151	128650512	362	15	116	19	40	186	144	49	1	324	0.859259	0.176991	0.746114	0.00307692
chr10	129363452	129363567	116	9	162	28	74	206	69	14	2	186	0.852632	0.264286	0.831325	0.0106383
chr11	10342643	10343672	1030	34	254	46	82	321	85	34	10	422	0.846667	0.203474	0.714286	0.0231481
chr11	10343748	10343804	57	8	126	40	29	258	80	30	3	226	0.759036	0.101045	0.727273	0.0131004
chr11	15182604	15182650	47	8	164	44	51	265	85	20	2	229	0.788462	0.161392	0.809524	0.00865801
chr11	15187751	15191987	4237	9	84	27	71	206	84	29	5	240	0.756757	0.256318	0.743363	0.0204082
chr11	15762552	15762734	183	12	293	28	44	528	147	21	4	561	0.912773	0.0769231	0.875	0.00707965
chr11	31115465	31115604	140	10	196	32	78	201	104	26	1	180	0.859649	0.27957	0.8	0.00552486
chr11	31353399	31353603	205	41	257	30	49	515	113	64	2	393	0.89547	0.0868794	0.638418	0.00506329
chr11	47234854	47235092	239	10	110	23	59	240	66	21	1	134	0.827068	0.197324	0.758621	0.00740741
chr11	47235916	47236308	393	14	157	27	54	274	116	26	6	394	0.853261	0.164634	0.816901	0.015
chr11	70888102	70888466	365	8	199	26	58	203	98	43	0	255	0.884444	0.222222	0.695035	0
chr11	73494033	73494140	108	9	109	12	32	142	85	8	2	172	0.900826	0.183908	0.913978	0.0114943
chr11	73551480	73551721	242	8	74	14	23	80	38	12	0	84	0.840909	0.223301	0.76	0
chr11	73943524	73943657	134	11	146	10	23	295	91	15	2	426	0.935897	0.072327	0.858491	0.0046729
chr11	80829460	80829579	120	8	100	12	10	149	47	5	0	146	0.892857	0.0628931	0.903846	0
chr11	82150725	82151820	1096	45	280	37	33	332	130	45	0	309	0.883281	0.090411	0.742857	0
chr11	85107310	85107500	191	8	85	10	45	151	52	13	0	154	0.894737	0.229592	0.8	0
chr11	115618227	115619290	1064	9	125	29	39	212	85	6	0	104	0.811688	0.155378	0.934066	0
chr11	117363441	117363577	137	14	189	25	49	279	103	25	2	258	0.883178	0.14939	0.804688	0.00769231
chr11	117365689	117366008	320	11	108	23	43	276	52	16	0	178	0.824427	0.134796	0.764706	0
chr11	120183547	120183676	130	13	154	26	39	190	49	10	0	143	0.855556	0.170306	0.830508	0
chr12	3009419	3011288	1870	23	354	41	40	492	240	49	0	479	0.896203	0.075188	0.83045	0
chr12	3014307	3014790	484	8	58	125	40	84	16	19	1	95	0.31694	0.322581	0.457143	0.0104167
chr12	3020858	3021030	173	10	247	32	42	312	66	8	1	215	0.885305	0.118644	0.891892	0.00462963
chr12	3037927	3038042	116	29	124	20	20	141	69	21	1	224	0.861111	0.124224	0.766667	0.00444444
chr12	3061026	3061253	228	8	70	11	10	181	92	22	0	184	0.864198	0.052356	0.807018	0
chr12	3067432	3067663	232	27	77	21	20	153	50	30	0	105	0.785714	0.115607	0.625	0
chr12	3151599	3151619	21	12	86	14	26	137	56	8	0	143	0.86	0.159509	0.875	0
chr12	3331018	3331148	131	8	126	18	53	249	57	13	2	151	0.875	0.175497	0.814286	0.0130719
chr12	14605980	14606240	261	10	71	5	37	137	54	6	2	220	0.934211	0.212644	0.9	0.00900901
chr12	14798243	14798334	92	9	177	48	32	243	56	26	0	197	0.786667	0.116364	0.682927	0
chr12	17130116	17130242	127	11	121	53	41	309	93	46	0	224	0.695402	0.117143	0.669065	0
chr12	17254574	17255206	633	13	172	21	33	186	85	30	0	169	0.891192	0.150685	0.73913	0
chr12	18137117	18137210	94	8	44	13	11	56	34	16	1	73	0.77193	0.164179	0.68	0.0135135
chr12	19716590	19717842	1253	10	80	55	24	168	36	39	0	113	0.592593	0.125	0.48	0
chr12	20720074	20720640	567	8	91	9	13	70	24	0	1	69	0.91	0.156627	1	0.0142857
chr12	20722449	20722519	71	8	68	17	39	122	52	14	0	166	0.8	0.242236	0.787879	0
chr12	20722656	20722812	157	8	190	14	60	368	91	16	0	348	0.931373	0.140187	0.850467	0
chr12	22098011	22098247	237	11	168	18	72	236	43	11	0	257	0.903226	0.233766	0.796296	0
chr12	23324305	23324780	476	9	81	3	27	78	47	3	1	154	0.964286	0.257143	0.94	0.00645161
chr12	26791662	26791935	274	15	145	29	29	201	60	16	5	221	0.833333	0.126087	0.789474	0.0221239
chr12	27640079	27640228	150	33	109	30	23	113	90	25	0	120	0.784173	0.169118	0.782609	0
chr12	32043168	32043250	83	8	97	34	36	239	51	30	1	234	0.740458	0.130909	0.62963	0.00425532
chr12	39474764	39475002	239	9	119	14	28	161	43	9	1	119	0.894737	0.148148	0.826923	0.00833333
chr12	40158450	40158557	108	8	98	30	51	201	61	20	0	138	0.765625	0.202381	0.753086	0
chr12	43971848	43972007	160	19	124	24	24	212	77	20	0	170	0.837838	0.101695	0.793814	0
chr12	45868685	45868968	284	8	361	17	45	334	209	30	1	379	0.955026	0.118734	0.874477	0.00263158
chr12	49634353	49634601	249	13	112	29	81	252	80	14	0	129	0.794326	0.243243	0.851064	0
chr12	52411239	52411708	470	8	37	0	3	70	26	3	0	88	1	0.0410959	0.896552	0
chr12	55459533	55459675	143	18	131	22	39	137	61	9	0	170	0.856209	0.221591	0.871429	0
chr12	55724044	55724336	293	8	183	18	62	276	77	7	2	335	0.910448	0.183432	0.916667	0.00593472
chr12	58011842	58012515	674	47	94	8	29	199	61	6	0	203	0.921569	0.127193	0.910448	0
chr12	62393448	62393535	88	15	74	9	26	122	57	3	0	151	0.891566	0.175676	0.95	0
chr12	64393359	64395248	1890	10	42	12	10	70	22	11	0	97	0.777778	0.125	0.666667	0
chr12	64402257	64402297	41	11	122	15	19	256	83	14	2	192	0.890511	0.0690909	0.85567	0.0103093
chr12	66885118	66886084	967	8	80	4	27	50	34	0	0	134	0.952381	0.350649	1	0
chr12	67513131	67513339	209	20	57	22	44	182	40	19	0	131	0.721519	0.19469	0.677966	0
chr12	72018873	72020820	1948	9	100	27	45	235	56	23	0	287	0.787402	0.160714	0.708861	0
chr12	74413598	74414142	545	9	177	21	22	180	60	6	2	366	0.893939	0.108911	0.909091	0.00543478
chr12	75800787	75801314	528	9	67	18	36	173	67	16	0	145	0.788235	0.172249	0.807229	0
chr12	76168651	76168673	23	9	42	3	15	43	17	1	1	94	0.933333	0.258621	0.944444	0.0105263
chr12	80666046	80667652	1607	9	106	7	14	123	54	14	0	58	0.938053	0.10219	0.794118	0
chr12	86747568	86747749	182	13	178	39	87	279	87	17	4	217	0.820276	0.237705	0.836538	0.0180995
chr12	86747877	86747979	103	9	136	19	31	164	58	7	1	172	0.877419	0.158974	0.892308	0.00578035
chr12	89853863	89854880	1018	21	62	18	31	192	62	17	1	157	0.775	0.139013	0.78481	0.00632911
chr12	94834454	94834470	17	8	144	32	73	232	71	27	2	352	0.818182	0.239344	0.72449	0.00564972
chr12	95512141	95512246	106	10	105	97	21	298	62	43	1	163	0.519802	0.0658307	0.590476	0.00609756
chr12	98175206	98175339	134	8	54	67	1	285	64	32	0	181	0.446281	0.0034965	0.666667	0
chr12	99594503	99594582	80	9	136	10	49	270	88	7	2	148	0.931507	0.153605	0.926316	0.0133333
chr12	106545265	106545671	407	10	108	15	34	204	97	12	5	157	0.878049	0.142857	0.889908	0.0308642
chr12	110765017	110765432	416	8	27	17	14	60	26	17	1	78	0.613636	0.189189	0.604651	0.0126582
chr12	110765710	110765819	110	10	193	27	21	165	115	25	7	177	0.877273	0.112903	0.821429	0.0380435
chr12	111058726	111058875	150	10	178	36	39	198	102	40	0	122	0.831776	0.164557	0.71831	0
chr12	112629316	112629599	284	9	157	13	45	107	80	9	2	107	0.923529	0.296053	0.898876	0.0183486
chr12	114435496	114435701	206	11	83	19	50	276	44	9	0	137	0.813725	0.153374	0.830189	0
chr12	120831495	120831665	171	9	83	19	19	109	51	21	0	225	0.813725	0.148438	0.708333	0
chr13	4900996	4901142	147	12	62	8	47	164	39	7	0	228	0.885714	0.222749	0.847826	0
chr13	6267282	6267477	196	9	206	38	29	212	149	17	0	160	0.844262	0.120332	0.89759	0
chr13	6829751	6830835	1085	13	95	28	19	132	63	26	1	132	0.772358	0.125828	0.707865	0.0075188
chr13	7601021	7601068	48	25	135	25	40	245	91	20	4	272	0.84375	0.140351	0.81982	0.0144928
chr13	10895204	10896006	803	10	72	4	30	172	58	11	1	129	0.947368	0.148515	0.84058	0.00769231
chr13	12952058	12952382	325	14	157	19	14	182	65	8	3	190	0.892045	0.0714286	0.890411	0.015544
chr13	13988398	13988957	560	10	211	31	118	387	74	22	2	307	0.871901	0.233663	0.770833	0.00647249
chr13	15524425	15524501	77	8	95	14	19	87	65	17	0	133	0.87156	0.179245	0.792683	0
chr13	18146361	18147760	1400	8	76	11	44	142	43	11	0	210	0.873563	0.236559	0.796296	0
chr13	22207961	22208081	121	12	85	4	16	116	67	12	1	204	0.955056	0.121212	0.848101	0.00487805
chr13	22302103	22302850	748	10	143	19	33	272	62	4	1	286	0.882716	0.108197	0.939394	0.00348432
chr13	23735241	23736146	906	8	104	16	33	194	57	22	1	274	0.866667	0.145374	0.721519	0.00363636
chr13	26458159	26459064	906	55	210	31	54	353	97	26	0	426	0.871369	0.132678	0.788618	0
chr13	26460139	26460366	228	16	131	5	65	267	64	11	0	196	0.963235	0.195783	0.853333	0
chr13	29357048	29357274	227	9	77	8	54	127	82	20	0	95	0.905882	0.298343	0.803922	0
chr13	29971997	29972529	533	9	60	11	23	87	61	6	0	171	0.84507	0.209091	0.910448	0
chr13	29974624	29974791	168	8	116	31	32	208	64	20	2	209	0.789116	0.133333	0.761905	0.00947867
chr13	31330996	31331196	201	23	142	52	46	259	79	41	2	325	0.731959	0.15082	0.658333	0.00611621
chr13	32443503	32443691	189	20	121	18	46	139	78	18	2	261	0.870504	0.248649	0.8125	0.00760456
chr13	32443907	32447414	3508	11	111	6	13	112	43	5	1	151	0.948718	0.104	0.895833	0.00657895
chr13	33039412	33039666	255	8	83	17	6	61	76	11	0	139	0.83	0.0895522	0.873563	0
chr13	33866136	33866537	402	30	198	35	57	285	114	46	0	333	0.849785	0.166667	0.7125	0
chr13	43486398	43487131	734	10	99	12	37	130	52	13	2	141	0.891892	0.221557	0.8	0.013986
chr13	46478542	46478625	84	14	175	26	48	458	127	49	4	502	0.870647	0.0948617	0.721591	0.00790514
chr13	50652813	50654022	1210	8	137	132	18	221	126	68	0	295	0.509294	0.0753138	0.649485	0
chr13	50812269	50813053	785	14	81	19	32	181	91	20	0	230	0.81	0.150235	0.81982	0
chr13	50814678	50814768	91	11	118	18	23	123	58	13	0	113	0.867647	0.157534	0.816901	0
chr13	50817017	50817035	19	10	91	13	14	121	40	7	1	192	0.875	0.103704	0.851064	0.00518135
chr13	59223729	59225579	1851	17	122	21	16	130	59	19	0	293	0.853147	0.109589	0.75641	0
chr13	59226299	59226558	260	18	74	27	27	90	55	14	0	108	0.732673	0.230769	0.797101	0
chr13	60198332	60198499	168	14	80	45	39	221	70	41	1	192	0.64	0.15	0.630631	0.00518135
chr13	60300068	60301040	973	15	211	26	42	330	170	24	1	394	0.890295	0.112903	0.876289	0.00253165
chr13	62439497	62439846	350	12	174	94	52	383	107	57	1	191	0.649254	0.11954	0.652439	0.00520833
chr13	64980517	64980614	98	8	100	4	32	146	36	1	0	60	0.961538	0.179775	0.972973	0
chr13	66331446	66331676	231	13	87	10	22	130	48	12	1	127	0.896907	0.144737	0.8	0.0078125
chr13	68018291	68018987	697	8	163	105	61	247	96	66	0	325	0.608209	0.198052	0.592593	0
chr13	68327025	68327426	402	21	141	13	58	141	59	15	1	162	0.915584	0.291457	0.797297	0.00613497
chr13	77743354	77743535	182	10	125	27	59	276	80	18	0	267	0.822368	0.176119	0.816327	0
chr13	77757018	77757257	240	25	88	11	48	180	51	32	9	252	0.888889	0.210526	0.614458	0.0344828
chr13	77780021	77780525	505	12	67	14	25	130	35	13	0	128	0.82716	0.16129	0.729167	0
chr13	81163700	81163806	107	10	71	12	11	120	50	12	1	205	0.855422	0.0839695	0.806452	0.00485437
chr13	81222604	81223034	431	8	220	32	47	261	86	25	3	349	0.873016	0.152597	0.774775	0.00852273
chr13	82034202	82034935	734	10	144	20	113	243	85	24	2	318	0.878049	0.317416	0.779817	0.00625
chr13	82035470	82036784	1315	11	183	35	64	254	120	13	2	234	0.83945	0.201258	0.902256	0.00847458
chr13	86854401	86854771	371	24	301	68	57	525	127	29	1	261	0.815718	0.0979381	0.814103	0.00381679
chr13	87312877	87312975	99	8	272	43	65	511	123	19	3	439	0.863492	0.112847	0.866197	0.00678733
chr13	87697192	87697291	100	16	184	17	53	348	104	19	1	251	0.915423	0.13217	0.845528	0.00396825
chr13	93249295	93249434	140	15	172	11	36	241	83	21	0	247	0.939891	0.129964	0.798077	0
chr13	104737085	104737288	204	9	127	21	50	203	70	19	0	106	0.858108	0.197628	0.786517	0
chr13	104739422	104739615	194	9	61	28	24	50	32	9	0	137	0.685393	0.324324	0.780488	0
chr13	105781307	105781511	205	11	146	19	74	293	98	34	0	249	0.884848	0.201635	0.742424	0
chr13	105786608	105786889	282	9	108	3	61	172	106	26	4	230	0.972973	0.261803	0.80303	0.017094
chr13	107451946	107453736	1791	15	190	45	54	399	112	28	3	388	0.808511	0.119205	0.8	0.00767263
chr13	111250776	111250796	21	8	103	25	10	109	47	11	1	158	0.804688	0.0840336	0.810345	0.00628931
chr13	114070151	114070373	223	8	576	59	69	1006	285	97	1	721	0.907087	0.064186	0.746073	0.00138504
chr13	118084442	118084673	232	8	151	38	72	236	63	29	2	176	0.798942	0.233766	0.684783	0.011236
chr13	119913732	119914161	430	8	271	85	20	408	114	32	0	270	0.761236	0.046729	0.780822	0
chr13	119917102	119917190	89	14	141	61	93	341	69	42	1	281	0.69802	0.214286	0.621622	0.0035461
chr14	4542234	4542347	114	8	98	12	19	141	85	20	0	115	0.890909	0.11875	0.809524	0
chr14	8534653	8534935	283	11	135	27	51	213	64	14	0	101	0.833333	0.193182	0.820513	0
chr14	9882419	9883134	716	8	85	18	34	199	33	7	1	165	0.825243	0.145923	0.825	0.0060241
chr14	9883958	9884277	320	9	73	25	50	124	36	9	1	148	0.744898	0.287356	0.8	0.00671141
chr14	16651107	16651496	390	8	76	2	8	73	26	3	0	105	0.974359	0.0987654	0.896552	0
chr14	22181397	22181738	342	12	41	33	27	150	54	23	0	142	0.554054	0.152542	0.701299	0
chr14	25146530	25146855	326	9	58	10	1	63	49	14	0	87	0.852941	0.015625	0.777778	0
chr14	25877700	25877752	53	8	34	30	12	70	42	23	0	105	0.53125	0.146341	0.646154	0
chr14	38043052	38044188	1137	15	156	13	40	170	117	36	2	183	0.923077	0.190476	0.764706	0.0108108
chr14	38841077	38841177	101	8	108	7	53	121	53	7	0	222	0.93913	0.304598	0.883333	0
chr14	39272525	39273253	729	14	152	21	29	171	37	10	0	190	0.878613	0.145	0.787234	0
chr14	40545743	40545941	199	9	98	20	12	115	45	20	1	111	0.830508	0.0944882	0.692308	0.00892857
chr14	40873868	40873917	50	8	125	20	85	293	27	3	0	211	0.862069	0.224868	0.9	0
chr14	40943620	40944222	603	10	93	21	42	93	48	24	0	113	0.815789	0.311111	0.666667	0
chr14	42892921	42892984	64	11	68	18	42	269	73	27	0	165	0.790698	0.135048	0.73	0
chr14	48057385	48057471	87	22	104	25	25	181	49	20	2	131	0.806202	0.121359	0.710145	0.0150376
chr14	54097700	54098239	540	19	154	20	30	235	81	18	0	134	0.885057	0.113208	0.818182	0
chr14	56414252	56414301	50	20	47	7	17	144	54	10	0	150	0.87037	0.10559	0.84375	0
chr14	67083820	67084621	802	11	155	23	27	184	84	17	1	212	0.870787	0.127962	0.831683	0.00469484
chr14	67232744	67232795	52	13	111	8	12	140	69	9	0	188	0.932773	0.0789474	0.884615	0
chr14	67984208	67984602	395	8	132	13	42	184	74	21	3	196	0.910345	0.185841	0.778947	0.0150754
chr14	68626905	68627754	850	9	37	14	35	182	47	7	0	139	0.72549	0.16129	0.87037	0
chr14	69062888	69065527	2640	20	58	9	25	93	42	12	1	93	0.865672	0.211864	0.777778	0.0106383
chr14	75824942	75825441	500	8	57	12	34	86	66	10	1	176	0.826087	0.283333	0.868421	0.00564972
chr14	75825543	75826306	764	12	156	13	14	147	66	9	2	182	0.923077	0.0869565	0.88	0.0108696
chr14	80984251	80984623	373	9	57	7	13	146	71	9	2	100	0.890625	0.081761	0.8875	0.0196078
chr14	81488781	81488926	146	11	104	16	26	204	87	20	2	210	0.866667	0.113043	0.813084	0.00943396
chr14	86290680	86290888	209	8	57	15	12	65	20	4	1	72	0.791667	0.155844	0.833333	0.0136986
chr14	86995172	86995511	340	11	66	9	14	78	32	2	0	112	0.88	0.152174	0.941176	0
chr14	86995603	86995829	227	8	103	38	29	187	66	39	0	158	0.730496	0.134259	0.628571	0
chr14	91088871	91089035	165	9	153	34	62	328	110	27	5	182	0.818182	0.158974	0.80292	0.026738
chr14	104511097	104511460	364	8	166	27	20	166	48	1	1	210	0.860104	0.107527	0.979592	0.00473934
chr14	105613404	105613846	443	17	268	34	33	309	148	39	1	390	0.887417	0.0964912	0.791444	0.00255754
chr14	111779267	111779414	148	9	123	17	37	165	71	21	1	217	0.878571	0.183168	0.771739	0.00458716
chr14	113418872	113419063	192	8	96	31	10	95	46	13	0	125	0.755906	0.0952381	0.779661	0
chr14	114589536	114589632	97	11	36	15	15	76	79	9	0	140	0.705882	0.164835	0.897727	0
chr14	114589759	114589825	67	8	76	17	4	134	25	3	1	124	0.817204	0.0289855	0.892857	0.008
chr14	114608756	114608861	106	11	229	42	46	148	96	23	2	158	0.845018	0.237113	0.806723	0.0125
chr14	114905917	114906272	356	33	157	46	55	260	97	30	0	337	0.773399	0.174603	0.76378	0
chr14	117480543	117480798	256	11	11	15	15	149	53	34	0	68	0.423077	0.0914634	0.609195	0
chr14	117690804	117690959	156	23	99	8	12	126	38	14	0	176	0.925234	0.0869565	0.730769	0
chr14	119881559	119881635	77	11	143	41	67	227	57	16	2	186	0.777174	0.227891	0.780822	0.0106383
chr14	120268691	120269213	523	9	106	41	44	178	53	33	0	158	0.721088	0.198198	0.616279	0
chr14	121406662	121408317	1656	9	65	5	12	38	68	9	0	17	0.928571	0.24	0.883117	0
chr14	121410221	121410304	84	21	110	15	31	70	57	13	0	144	0.88	0.306931	0.814286	0
chr15	4785433	4785514	82	9	178	11	43	174	83	14	1	102	0.941799	0.198157	0.85567	0.00970874
chr15	14988686	14988888	203	16	128	25	50	168	85	25	2	236	0.836601	0.229358	0.772727	0.00840336
chr15	19222198	19222405	208	8	142	18	54	188	66	19	2	223	0.8875	0.22314	0.776471	0.00888889
chr15	23891364	23891495	132	22	192	45	38	387	138	28	2	329	0.810127	0.0894118	0.831325	0.0060423
chr15	26839602	26840315	714	9	94	13	30	101	40	9	0	134	0.878505	0.229008	0.816327	0
chr15	27318665	27318776	112	8	102	15	17	97	39	10	6	90	0.871795	0.149123	0.795918	0.0625
chr15	39547712	39547894	183	21	67	26	28	240	70	40	1	186	0.72043	0.104478	0.636364	0.00534759
chr15	46396087	46398080	1994	13	209	28	17	218	77	18	2	234	0.881857	0.0723404	0.810526	0.00847458
chr15	47188977	47189205	229	16	215	34	56	363	127	21	3	289	0.863454	0.133652	0.858108	0.010274
chr15	49007833	49008111	279	14	132	28	58	432	75	20	3	278	0.825	0.118367	0.789474	0.0106762
chr15	49156048	49156318	271	8	97	11	24	65	17	9	0	101	0.898148	0.269663	0.653846	0
chr15	49568867	49569367	501	12	57	4	19	114	32	3	0	105	0.934426	0.142857	0.914286	0
chr15	65499958	65500194	237	14	68	37	5	122	53	17	0	195	0.647619	0.0393701	0.757143	0
chr15	72917190	72917266	77	8	35	16	16	104	67	11	1	100	0.686275	0.133333	0.858974	0.00990099
chr15	82423332	82425382	2051	8	132	14	31	234	47	1	2	111	0.90411	0.116981	0.979167	0.0176991
chr15	82427109	82427274	166	10	74	15	22	134	81	10	0	158	0.831461	0.141026	0.89011	0
chr15	82435152	82435839	688	9	173	30	15	147	81	29	2	207	0.852217	0.0925926	0.736364	0.00956938
chr15	82438972	82439227	256	8	77	22	22	186	65	17	1	99	0.777778	0.105769	0.792683	0.01
chr15	84188530	84188582	53	11	147	19	36	292	99	38	2	140	0.885542	0.109756	0.722628	0.0140845
chr15	92445057	92445916	860	9	502	25	46	590	243	30	1	483	0.952562	0.072327	0.89011	0.00206612
chr15	92555260	92555487	228	10	87	23	10	77	32	15	1	114	0.790909	0.114943	0.680851	0.00869565
chr15	92559152	92559275	124	41	157	41	42	289	60	36	3	237	0.792929	0.126888	0.625	0.0125
chr15	93889876	93890641	766	10	124	13	18	163	60	8	4	187	0.905109	0.0994475	0.882353	0.0209424
chr16	3042212	3042589	378	21	68	12	30	185	87	33	3	336	0.85	0.139535	0.725	0.00884956
chr16	16939542	16939619	78	8	65	12	46	155	51	11	1	166	0.844156	0.228856	0.822581	0.00598802
chr16	19597281	19598131	851	8	38	7	18	181	36	7	1	81	0.844444	0.0904523	0.837209	0.0121951
chr16	34021947	34023717	1771	9	58	2	81	235	102	16	0	171	0.966667	0.256329	0.864407	0
chr16	38716478	38717327	850	9	340	13	57	354	199	37	2	425	0.963173	0.138686	0.84322	0.00468384
chr16	41199971	41200107	137	9	60	19	54	92	34	1	0	111	0.759494	0.369863	0.971429	0
chr16	41201103	41201298	196	30	210	26	28	205	107	18	0	265	0.889831	0.120172	0.856	0
chr16	48184163	48184983	821	10	112	18	20	248	87	8	0	176	0.861538	0.0746269	0.915789	0
chr16	48185160	48185422	263	13	91	3	32	94	56	4	0	127	0.968085	0.253968	0.933333	0
chr16	48188909	48189341	433	12	49	19	42	195	66	28	1	175	0.720588	0.177215	0.702128	0.00568182
chr16	52666815	52666864	50	17	216	25	112	298	109	15	0	177	0.896266	0.273171	0.879032	0
chr16	53579442	53579833	392	9	160	17	45	258	126	13	2	326	0.903955	0.148515	0.906475	0.00609756
chr16	53676266	53676345	80	12	75	22	64	166	58	15	0	154	0.773196	0.278261	0.794521	0
chr16	61258156	61258364	209	33	194	34	13	233	90	54	2	182	0.850877	0.0528455	0.625	0.0108696
chr16	61258597	61259154	558	9	65	15	59	120	37	9	0	138	0.8125	0.329609	0.804348	0
chr16	61327398	61327651	254	8	45	38	48	305	58	28	0	266	0.542169	0.135977	0.674419	0
chr16	67631775	67632136	362	14	300	43	70	270	130	25	3	233	0.874636	0.205882	0.83871	0.0127119
chr16	74776883	74777261	379	9	140	53	21	131	49	11	0	312	0.725389	0.138158	0.816667	0
chr16	76065531	76066648	1118	11	75	9	14	204	40	3	1	144	0.892857	0.0642202	0.930233	0.00689655
chr16	76176826	76177519	694	19	88	6	51	124	54	9	2	247	0.93617	0.291429	0.857143	0.00803213
chr16	81028548	81029559	1012	14	88	23	33	145	49	21	2	182	0.792793	0.185393	0.7	0.0108696
chr16	85774719	85774893	175	11	116	21	24	154	61	24	1	208	0.846715	0.134831	0.717647	0.00478469
chr16	89997143	89997192	50	12	70	21	38	122	43	16	1	152	0.769231	0.2375	0.728814	0.00653595
chr16	91137382	91137884	503	8	124	26	26	142	58	15	1	176	0.826667	0.154762	0.794521	0.00564972
chr16	94497770	94497896	127	14	115	30	25	210	38	7	0	190	0.793103	0.106383	0.844444	0
chr16	95171908	95172059	152	10	146	19	13	139	68	10	2	128	0.884848	0.0855263	0.871795	0.0153846
chr16	97993740	97994386	647	9	90	14	19	180	61	5	0	149	0.865385	0.0954774	0.924242	0
chr17	3843791	3843937	147	8	153	19	48	222	54	13	0	189	0.889535	0.177778	0.80597	0
chr17	8414185	8415298	1114	9	94	29	35	174	86	18	0	178	0.764228	0.167464	0.826923	0
chr17	13356370	13356616	247	11	133	27	52	202	85	33	3	169	0.83125	0.204724	0.720339	0.0174419
chr17	15001978	15002162	185	8	142	17	91	175	58	12	2	202	0.893082	0.342105	0.828571	0.00980392
chr17	15394189	15394229	41	8	72	3	17	100	51	1	0	162	0.96	0.145299	0.980769	0
chr17	18525905	18526033	129	9	67	33	21	54	52	30	3	91	0.67	0.28	0.634146	0.0319149
chr17	20884708	20884752	45	20	179	17	61	394	123	23	1	348	0.913265	0.134066	0.842466	0.00286533
chr17	22628741	22629688	948	19	149	10	48	253	161	24	1	210	0.937107	0.159468	0.87027	0.00473934
chr17	27389468	27390037	570	11	143	18	33	172	86	21	1	205	0.888199	0.160976	0.803738	0.00485437
chr17	36187983	36188224	242	8	127	5	15	226	109	16	1	187	0.962121	0.0622407	0.872	0.00531915
chr17	38171539	38172090	552	8	190	46	52	390	128	37	2	463	0.805085	0.117647	0.775758	0.00430108
chr17	38187018	38187067	50	21	62	20	57	132	72	37	1	231	0.756098	0.301587	0.66055	0.00431034
chr17	38669057	38669190	134	10	95	18	33	60	35	7	1	43	0.840708	0.354839	0.833333	0.0227273
chr17	44100857	44100873	17	9	53	4	12	97	69	8	0	77	0.929825	0.110092	0.896104	0
chr17	50056656	50057093	438	12	190	30	36	197	48	16	2	261	0.863636	0.154506	0.75	0.00760456
chr17	50799150	50800119	970	9	148	15	27	175	175	32	1	185	0.907975	0.133663	0.845411	0.00537634
chr17	52086406	52086996	591	12	86	7	71	76	53	13	0	91	0.924731	0.482993	0.80303	0
chr17	53511116	53511292	177	8	118	31	64	211	84	23	0	219	0.791946	0.232727	0.785047	0
chr17	57873998	57874103	106	14	128	28	35	176	59	20	2	240	0.820513	0.165877	0.746835	0.00826446
chr17	58980417	58980501	85	40	130	17	12	261	80	26	1	312	0.884354	0.043956	0.754717	0.00319489
chr17	60449693	60449781	89	9	49	16	9	87	34	6	0	93	0.753846	0.09375	0.85	0
chr17	63477633	63478163	531	16	160	16	66	300	72	9	2	242	0.909091	0.180328	0.888889	0.00819672
chr17	64112147	64112244	98	9	62	21	38	152	47	15	0	139	0.746988	0.2	0.758065	0
chr17	65257378	65257714	337	27	131	12	43	240	78	17	0	244	0.916084	0.151943	0.821053	0
chr17	67349444	67349818	375	8	61	16	13	107	40	9	1	131	0.792208	0.108333	0.816327	0.00757576
chr17	67774852	67775710	859	12	166	12	67	220	103	26	3	352	0.932584	0.233449	0.79845	0.0084507
chr17	69680868	69682000	1133	10	123	12	35	156	58	10	1	176	0.911111	0.183246	0.852941	0.00564972
chr17	78195083	78195699	617	10	103	21	32	94	51	14	2	119	0.830645	0.253968	0.784615	0.0165289
chr17	83151845	83152268	424	8	95	10	68	252	54	10	14	178	0.904762	0.2125	0.84375	0.0729167
chr17	88148931	88149685	755	8	67	7	54	173	31	3	2	162	0.905405	0.237885	0.911765	0.0121951
chr17	90337184	90337387	204	13	90	32	43	199	73	28	3	210	0.737705	0.177686	0.722772	0.0140845
chr17	92234250	92234648	399	8	339	52	90	452	151	45	7	425	0.867008	0.166052	0.770408	0.0162037
chr18	3066031	3066241	211	8	149	40	53	284	84	33	2	251	0.78836	0.15727	0.717949	0.00790514
chr18	5109648	5109873	226	9	126	9	27	192	68	19	2	196	0.933333	0.123288	0.781609	0.010101
chr18	6351979	6352892	914	11	39	6	17	83	61	20	2	136	0.866667	0.17	0.753086	0.0144928
chr18	6353662	6353716	55	11	126	80	66	400	137	53	3	327	0.61165	0.141631	0.721053	0.00909091
chr18	6354020	6354136	117	8	170	6	24	256	79	13	0	153	0.965909	0.0857143	0.858696	0
chr18	6354412	6354476	65	12	331	8	41	493	184	28	4	358	0.976401	0.076779	0.867925	0.0110497
chr18	6376308	6376997	690	66	182	32	51	279	86	23	2	261	0.850467	0.154545	0.788991	0.00760456
chr18	7058817	7059007	191	11	86	15	30	140	99	12	0	161	0.851485	0.176471	0.891892	0
chr18	19591126	19591409	284	22	135	16	24	196	93	26	1	181	0.89404	0.109091	0.781513	0.00549451
chr18	28602931	28603248	318	13	93	20	23	157	50	24	0	154	0.823009	0.127778	0.675676	0
chr18	29175272	29175605	334	11	148	19	35	209	73	12	0	133	0.886228	0.143443	0.858824	0
chr18	36990947	36991103	157	9	117	13	25	144	122	13	0	144	0.9	0.147929	0.903704	0
chr18	37148371	37148450	80	8	92	13	31	170	71	15	2	139	0.87619	0.154229	0.825581	0.0141844
chr18	37148738	37148999	262	8	156	10	56	75	33	8	7	130	0.939759	0.427481	0.804878	0.0510949
chr18	37524847	37526681	1835	8	122	12	42	279	100	29	1	137	0.910448	0.130841	0.775194	0.00724638
chr18	40867409	40868315	907	8	109	8	67	149	73	14	0	96	0.931624	0.310185	0.83908	0
chr18	40869907	40871264	1358	8	104	8	24	153	57	12	1	157	0.928571	0.135593	0.826087	0.00632911
chr18	51563072	51563795	724	8	75	20	21	142	65	10	6	92	0.789474	0.128834	0.866667	0.0612245
chr18	55480852	55482629	1778	9	88	43	17	111	51	8	0	54	0.671756	0.132812	0.864407	0
chr18	63351737	63351878	142	25	161	34	66	284	99	29	0	235	0.825641	0.188571	0.773438	0
chr18	65068075	65068116	42	8	81	39	30	101	62	17	0	53	0.675	0.229008	0.78481	0
chr18	76933490	76933555	66	9	123	24	61	203	78	11	0	109	0.836735	0.231061	0.876404	0
chr18	82477028	82477272	245	10	259	27	64	374	107	20	3	282	0.905594	0.146119	0.84252	0.0105263
chr18	83342373	83342581	209	8	93	10	56	124	31	5	3	113	0.902913	0.311111	0.861111	0.0258621
chr18	83345402	83345569	168	12	85	11	19	214	36	14	2	151	0.885417	0.0815451	0.72	0.0130719
chr18	90261776	90262261	486	10	83	8	49	197	79	18	0	199	0.912088	0.199187	0.814433	0
chr19	11497282	11497795	514	9	114	22	40	177	41	9	0	129	0.838235	0.184332	0.82	0
chr19	13117563	13117909	347	8	119	24	59	148	121	22	1	175	0.832168	0.285024	0.846154	0.00568182
chr19	16155019	16155139	121	11	87	263	12	193	48	94	0	229	0.248571	0.0585366	0.338028	0
chr19	16155328	16155463	136	23	135	19	43	178	173	45	1	114	0.876623	0.19457	0.793578	0.00869565
chr19	16156403	16157567	1165	18	140	9	46	200	91	26	2	166	0.939597	0.186992	0.777778	0.0119048
chr19	27375158	27375190	33	11	135	23	24	146	69	14	3	179	0.85443	0.141176	0.831325	0.0164835
chr19	32522842	32523190	349	9	225	19	45	254	88	19	3	250	0.922131	0.150502	0.82243	0.0118577
chr19	39456269	39457495	1227	9	191	29	52	279	72	21	9	210	0.868182	0.1571	0.774194	0.0410959
chr19	39461597	39461694	98	17	138	37	35	255	101	47	0	300	0.788571	0.12069	0.682432	0
chr19	41076834	41076883	50	11	127	15	30	152	44	6	1	87	0.894366	0.164835	0.88	0.0113636
chr19	41201924	41202058	135	10	87	14	34	111	95	12	0	195	0.861386	0.234483	0.88785	0
chr19	54966700	54967698	999	24	133	17	44	189	57	34	0	248	0.886667	0.188841	0.626374	0
chr19	61325079	61325732	654	9	133	9	32	148	101	18	0	217	0.93662	0.177778	0.848739	0
chr2	7326872	7326957	86	9	26	34	1	108	30	32	0	128	0.433333	0.00917431	0.483871	0
chr2	8298374	8299132	759	10	67	24	40	211	73	25	2	181	0.736264	0.159363	0.744898	0.010929
chr2	18244934	18245274	341	25	149	26	37	259	91	24	0	292	0.851429	0.125	0.791304	0
chr2	22196818	22196867	50	11	78	35	34	229	48	17	1	207	0.690265	0.129278	0.738462	0.00480769
chr2	23774282	23774423	142	15	121	6	21	133	49	7	5	280	0.952756	0.136364	0.875	0.0175439
chr2	23781588	23782127	540	26	181	38	64	217	82	39	1	323	0.826484	0.227758	0.677686	0.00308642
chr2	25582389	25582433	45	9	112	18	16	199	67	18	1	230	0.861538	0.0744186	0.788235	0.004329
chr2	35822589	35822603	15	19	78	17	39	198	104	66	2	220	0.821053	0.164557	0.611765	0.00900901
chr2	36204911	36205948	1038	10	149	17	46	242	83	24	1	182	0.89759	0.159722	0.775701	0.00546448
chr2	36209906	36210206	301	19	105	37	52	191	60	38	1	173	0.739437	0.213992	0.612245	0.00574713
chr2	36210684	36211106	423	9	104	12	16	155	67	17	0	187	0.896552	0.0935673	0.797619	0
chr2	37199499	37200341	843	17	159	51	81	375	95	36	3	238	0.757143	0.177632	0.725191	0.0124481
chr2	37201399	37202077	679	8	125	24	10	120	63	18	12	93	0.838926	0.0769231	0.777778	0.114286
chr2	39220436	39221875	1440	15	132	38	20	159	43	24	0	144	0.776471	0.111732	0.641791	0
chr2	39711768	39712008	241	11	221	29	75	367	101	29	8	311	0.884	0.169683	0.776923	0.0250784
chr2	48343321	48344130	810	13	113	37	100	240	109	35	7	194	0.753333	0.294118	0.756944	0.0348259
chr2	49457969	49459272	1304	40	139	29	50	239	72	22	1	280	0.827381	0.17301	0.765957	0.00355872
chr2	55638432	55639033	602	8	76	4	14	111	108	10	0	237	0.95	0.112	0.915254	0
chr2	55642344	55642481	138	8	146	10	17	199	88	17	0	149	0.935897	0.0787037	0.838095	0
chr2	55724317	55724422	106	10	173	17	42	336	90	11	4	263	0.910526	0.111111	0.891089	0.0149813
chr2	55734471	55739336	4866	8	144	11	25	316	54	10	0	133	0.929032	0.0733138	0.84375	0
chr2	58191767	58191992	226	8	65	5	12	139	67	15	1	186	0.928571	0.0794702	0.817073	0.00534759
chr2	60404031	60404327	297	10	128	19	59	219	90	16	1	181	0.870748	0.21223	0.849057	0.00549451
chr2	63676592	63677588	997	9	88	20	16	68	59	18	0	87	0.814815	0.190476	0.766234	0
chr2	74276902	74277001	100	8	205	16	42	227	85	9	0	122	0.927602	0.156134	0.904255	0
chr2	78159610	78159747	138	8	66	27	18	53	34	10	1	108	0.709677	0.253521	0.772727	0.00917431
chr2	82515039	82515149	111	9	37	30	16	110	42	31	2	165	0.552239	0.126984	0.575342	0.011976
chr2	87713028	87713094	67	10	94	15	76	204	64	18	0	180	0.862385	0.271429	0.780488	0
chr2	90203439	90203606	168	9	119	30	32	178	74	30	0	271	0.798658	0.152381	0.711538	0
chr2	93213185	93213219	35	44	218	20	66	414	113	31	0	477	0.915966	0.1375	0.784722	0
chr2	98210924	98211433	510	14	159	14	33	194	68	5	0	172	0.919075	0.145374	0.931507	0
chr2	99391118	99391270	153	30	253	90	82	426	135	69	0	538	0.737609	0.161417	0.661765	0
chr2	106407778	106408193	416	12	142	31	34	193	87	30	1	210	0.820809	0.14978	0.74359	0.00473934
chr2	116319016	116319299	284	8	40	7	69	274	101	11	1	226	0.851064	0.201166	0.901786	0.00440529
chr2	124655157	124655335	179	9	52	15	31	34	32	4	0	49	0.776119	0.476923	0.888889	0
chr2	126795745	126796935	1191	9	105	27	19	194	82	28	1	67	0.795455	0.0892019	0.745455	0.0147059
chr2	131473652	131474003	352	20	167	32	66	238	96	34	2	308	0.839196	0.217105	0.738462	0.00645161
chr2	137220940	137222135	1196	15	87	4	11	67	49	14	0	171	0.956044	0.141026	0.777778	0
chr2	138406084	138407556	1473	10	102	25	37	138	48	16	2	285	0.80315	0.211429	0.75	0.00696864
chr2	138523729	138523747	19	11	114	29	14	164	81	16	0	180	0.797203	0.0786517	0.835052	0
chr2	140145994	140146127	134	13	140	25	27	249	64	28	0	197	0.848485	0.0978261	0.695652	0
chr2	152034895	152035604	710	8	55	47	57	143	57	37	3	210	0.539216	0.285	0.606383	0.0140845
chr2	154952586	154952799	214	8	243	15	98	250	101	29	1	200	0.94186	0.281609	0.776923	0.00497512
chr2	160457855	160458193	339	8	61	10	58	58	36	4	0	55	0.859155	0.5	0.9	0
chr2	160462939	160463054	116	10	103	9	61	198	59	6	1	138	0.919643	0.235521	0.907692	0.00719424
chr2	163661852	163662277	426	26	175	22	65	241	52	32	4	241	0.888325	0.212418	0.619048	0.0163265
chr2	166323775	166324209	435	21	164	24	52	363	113	29	9	317	0.87234	0.125301	0.795775	0.0276074
chr2	166360531	166360711	181	8	179	27	24	250	43	6	0	195	0.868932	0.0875912	0.877551	0
chr2	178933105	178933119	15	8	135	9	32	50	32	5	0	160	0.9375	0.390244	0.864865	0
chr2	181655704	181656549	846	29	125	24	44	231	105	40	5	254	0.838926	0.16	0.724138	0.019305
chr3	3109006	3109373	368	8	93	49	21	197	59	33	0	183	0.65493	0.0963303	0.641304	0
chr3	3693090	3693225	136	18	114	11	35	225	70	7	0	185	0.912	0.134615	0.909091	0
chr3	3913051	3913155	105	11	117	5	27	164	87	10	5	212	0.959016	0.141361	0.896907	0.0230415
chr3	4724367	4725041	675	13	80	9	36	173	65	5	0	123	0.898876	0.172249	0.928571	0
chr3	5082168	5082445	278	21	101	13	24	130	75	18	0	176	0.885965	0.155844	0.806452	0
chr3	8576432	8576685	254	8	87	15	21	160	51	5	0	100	0.852941	0.116022	0.910714	0
chr3	9908627	9908804	178	8	50	11	16	107	32	8	1	116	0.819672	0.130081	0.8	0.00854701
chr3	10874291	10875889	1599	13	171	17	56	319	140	26	10	205	0.909574	0.149333	0.843373	0.0465116
chr3	12409476	12410839	1364	17	138	38	27	150	111	32	1	264	0.784091	0.152542	0.776224	0.00377358
chr3	14240843	14241163	321	9	92	6	25	215	95	12	1	199	0.938776	0.104167	0.88785	0.005
chr3	16139579	16139654	76	12	156	14	18	221	40	4	0	172	0.917647	0.0753138	0.909091	0
chr3	17853747	17854323	577	10	134	3	15	126	79	8	0	243	0.978102	0.106383	0.908046	0
chr3	20593590	20594147	558	8	105	31	27	262	59	24	0	107	0.772059	0.0934256	0.710843	0
chr3	21055361	21055610	250	11	150	40	32	224	88	31	0	193	0.789474	0.125	0.739496	0
chr3	21055645	21055823	179	22	86	15	37	210	70	20	1	241	0.851485	0.149798	0.777778	0.00413223
chr3	21058922	21059047	126	8	182	43	83	219	101	33	0	173	0.808889	0.274834	0.753731	0
chr3	23584968	23585736	769	20	269	39	46	321	63	4	2	270	0.873377	0.125341	0.940299	0.00735294
chr3	23586758	23586999	242	8	233	70	76	378	62	21	0	248	0.768977	0.167401	0.746988	0
chr3	25174882	25175153	272	8	98	13	20	195	84	25	0	194	0.882883	0.0930233	0.770642	0
chr3	25177566	25177665	100	8	84	39	10	153	35	18	2	148	0.682927	0.0613497	0.660377	0.0133333
chr3	25320139	25320344	206	9	138	22	30	189	108	25	6	168	0.8625	0.136986	0.81203	0.0344828
chr3	26471334	26472500	1167	10	112	34	47	289	60	22	2	197	0.767123	0.139881	0.731707	0.0100503
chr3	26922121	26922179	59	8	149	97	22	304	83	57	4	296	0.605691	0.0674847	0.592857	0.0133333
chr3	33223181	33223633	453	8	95	6	27	123	76	4	0	116	0.940594	0.18	0.95	0
chr3	33224514	33224634	121	13	91	18	25	91	20	6	0	64	0.834862	0.215517	0.769231	0
chr3	36314643	36314755	113	9	116	5	44	147	23	1	0	90	0.958678	0.230366	0.958333	0
chr3	39369039	39369287	249	13	173	32	80	300	95	28	3	272	0.843902	0.210526	0.772358	0.0109091
chr3	40688946	40689589	644	12	129	28	49	329	30	8	0	285	0.821656	0.12963	0.789474	0
chr3	43705185	43705627	443	10	144	47	32	372	104	23	2	449	0.753927	0.0792079	0.818898	0.00443459
chr3	43708214	43708261	48	10	89	6	23	35	43	8	0	87	0.936842	0.396552	0.843137	0
chr3	45603127	45604280	1154	9	137	25	75	269	85	26	0	292	0.845679	0.218023	0.765766	0
chr3	46265086	46265220	135	12	99	26	86	120	67	25	2	211	0.792	0.417476	0.728261	0.00938967
chr3	48965458	48966071	614	14	82	14	13	86	63	23	0	116	0.854167	0.131313	0.732558	0
chr3	54676161	54676343	183	17	201	22	47	244	90	20	2	247	0.901345	0.161512	0.818182	0.00803213
chr3	61516887	61517004	118	8	232	6	54	234	153	26	4	255	0.97479	0.1875	0.854749	0.015444
chr3	67807234	67807384	151	10	136	21	37	282	90	24	2	306	0.866242	0.115987	0.789474	0.00649351
chr3	68536167	68536508	342	13	76	39	26	126	36	14	0	175	0.66087	0.171053	0.72	0
chr3	68557251	68557792	542	8	29	29	35	97	21	11	0	73	0.5	0.265152	0.65625	0
chr3	69447657	69447861	205	8	111	7	9	214	106	24	0	231	0.940678	0.0403587	0.815385	0
chr3	73183677	73183763	87	9	102	4	17	142	61	6	0	104	0.962264	0.106918	0.910448	0
chr3	74639400	74639506	107	8	147	72	53	278	49	36	0	193	0.671233	0.160121	0.576471	0
chr3	74639598	74639807	210	10	278	16	39	297	213	30	2	499	0.945578	0.116071	0.876543	0.00399202
chr3	75772404	75772451	48	8	92	38	39	206	96	35	2	179	0.707692	0.159184	0.732824	0.0110497
chr3	82777609	82777708	100	8	96	43	21	109	53	18	1	176	0.690647	0.161538	0.746479	0.00564972
chr3	91296905	91297075	171	8	100	24	28	112	68	30	0	161	0.806452	0.2	0.693878	0
chr3	91596219	91596686	468	8	79	6	26	210	89	15	3	164	0.929412	0.110169	0.855769	0.0179641
chr3	92975570	92975679	110	19	84	8	45	178	47	9	1	145	0.913043	0.201794	0.839286	0.00684932
chr3	93653624	93653964	341	12	164	36	18	251	115	47	3	315	0.82	0.0669145	0.709877	0.00943396
chr3	98398864	98399131	268	11	81	29	29	105	46	12	0	98	0.736364	0.216418	0.793103	0
chr3	104781074	104781165	92	9	141	15	35	164	54	8	2	124	0.903846	0.175879	0.870968	0.015873
chr3	116904078	116904867	790	14	217	63	77	502	166	53	5	440	0.775	0.132988	0.757991	0.011236
chr3	123178881	123179132	252	45	194	37	68	286	105	35	0	281	0.839827	0.19209	0.75	0
chr3	125828838	125830307	1470	12	130	23	23	171	58	12	3	223	0.849673	0.118557	0.828571	0.0132743
chr3	144151463	144152310	848	10	79	3	27	277	107	21	0	189	0.963415	0.0888158	0.835938	0
chr3	144520898	144521091	194	9	168	16	50	284	94	17	0	197	0.913043	0.149701	0.846847	0
chr3	152464325	152465510	1186	25	109	39	53	219	60	36	3	190	0.736486	0.194853	0.625	0.015544
chr3	158292633	158293072	440	29	76	23	21	132	67	19	0	195	0.767677	0.137255	0.77907	0
chr4	5534899	5535028	130	9	133	13	53	169	46	11	0	278	0.910959	0.238739	0.807018	0
chr4	5844438	5845196	759	14	72	14	67	100	70	24	2	153	0.837209	0.401198	0.744681	0.0129032
chr4	7224852	7225011	160	8	278	62	106	604	169	68	2	461	0.817647	0.149296	0.71308	0.00431965
chr4	7256015	7256393	379	13	254	31	67	277	122	33	0	247	0.891228	0.194767	0.787097	0
chr4	9931059	9931153	95	9	162	32	23	186	77	14	1	184	0.835052	0.110048	0.846154	0.00540541
chr4	12373089	12373153	65	13	125	21	76	258	71	13	3	206	0.856164	0.227545	0.845238	0.0143541
chr4	25779503	25779729	227	10	141	30	64	191	87	31	5	156	0.824561	0.25098	0.737288	0.0310559
chr4	33638961	33638980	20	9	51	5	25	65	35	8	0	106	0.910714	0.277778	0.813953	0
chr4	34283160	34283729	570	9	112	32	24	191	31	12	5	185	0.777778	0.111628	0.72093	0.0263158
chr4	34302251	34303280	1030	20	133	9	32	216	72	2	2	223	0.93662	0.129032	0.972973	0.00888889
chr4	34453669	34453760	92	14	83	22	15	118	18	2	2	123	0.790476	0.112782	0.9	0.016
chr4	34482097	34482553	457	16	81	32	28	170	81	27	3	202	0.716814	0.141414	0.75	0.0146341
chr4	34488336	34488415	80	11	117	15	17	148	38	5	1	144	0.886364	0.10303	0.883721	0.00689655
chr4	35331586	35332325	740	10	226	21	14	75	34	7	3	87	0.91498	0.157303	0.829268	0.0333333
chr4	38803471	38803535	65	16	87	39	29	151	63	33	1	157	0.690476	0.161111	0.65625	0.00632911
chr4	38806663	38807013	351	12	172	30	92	278	71	28	2	154	0.851485	0.248649	0.717172	0.0128205
chr4	39975768	39975908	141	10	122	13	52	200	56	18	3	164	0.903704	0.206349	0.756757	0.0179641
chr4	40006922	40007224	303	14	84	18	30	218	91	13	0	114	0.823529	0.120968	0.875	0
chr4	40310337	40310503	167	13	98	8	9	95	33	0	2	116	0.924528	0.0865385	1	0.0169492
chr4	46524776	46525106	331	15	49	13	29	127	44	18	1	177	0.790323	0.185897	0.709677	0.00561798
chr4	47801240	47801438	199	9	91	28	70	150	37	11	0	97	0.764706	0.318182	0.770833	0
chr4	51334473	51334977	505	22	125	8	44	156	59	10	1	161	0.93985	0.22	0.855072	0.00617284
chr4	53308008	53308566	559	8	73	9	32	147	85	20	0	121	0.890244	0.178771	0.809524	0
chr4	58781959	58782317	359	9	130	3	33	209	67	13	0	117	0.977444	0.136364	0.8375	0
chr4	60419927	60420130	204	8	43	5	16	65	22	2	0	85	0.895833	0.197531	0.916667	0
chr4	60420964	60421091	128	9	113	24	34	152	56	7	1	156	0.824818	0.182796	0.888889	0.00636943
chr4	60424071	60425186	1116	8	59	39	19	182	32	31	0	149	0.602041	0.0945274	0.507937	0
chr4	61555275	61555899	625	8	58	5	19	96	55	3	0	44	0.920635	0.165217	0.948276	0
chr4	61615365	61616075	711	10	108	2	23	40	29	8	0	44	0.981818	0.365079	0.783784	0
chr4	63234780	63235033	254	10	62	4	31	68	28	1	0	96	0.939394	0.313131	0.965517	0
chr4	63461249	63461263	15	8	78	7	20	100	48	10	0	76	0.917647	0.166667	0.827586	0
chr4	75047784	75048008	225	15	70	18	26	104	38	10	1	153	0.795455	0.2	0.791667	0.00649351
chr4	77234437	77234508	72	14	199	26	41	357	93	27	4	175	0.884444	0.103015	0.775	0.0223464
chr4	78477603	78477801	199	12	137	27	61	252	95	29	1	224	0.835366	0.194888	0.766129	0.00444444
chr4	81141962	81141982	21	11	202	23	27	374	124	13	0	345	0.897778	0.0673317	0.905109	0
chr4	82599250	82599272	23	8	155	10	36	133	96	12	0	155	0.939394	0.213018	0.888889	0
chr4	90542261	90542313	53	8	126	12	47	116	59	18	0	122	0.913043	0.288344	0.766234	0
chr4	95717622	95718137	516	10	77	31	62	272	116	41	2	274	0.712963	0.185629	0.738854	0.00724638
chr4	96609364	96609518	155	48	120	13	54	275	48	13	3	249	0.902256	0.164134	0.786885	0.0119048
chr4	96614482	96614647	166	8	95	12	19	120	37	2	0	61	0.88785	0.136691	0.948718	0
chr4	102898817	102899152	336	31	70	5	9	104	28	11	0	145	0.933333	0.079646	0.717949	0
chr4	106064737	106065055	319	8	201	62	105	680	169	81	2	422	0.764259	0.133758	0.676	0.00471698
chr4	116869519	116869802	284	12	61	23	32	173	45	19	0	153	0.72619	0.156098	0.703125	0
chr4	126686886	126687926	1041	8	109	4	19	127	90	8	0	86	0.964602	0.130137	0.918367	0
chr4	143269790	143269866	77	8	132	11	31	223	42	6	0	95	0.923077	0.122047	0.875	0
chr4	143718774	143719817	1044	11	38	9	35	129	50	21	1	173	0.808511	0.213415	0.704225	0.00574713
chr4	146028697	146028802	106	8	87	22	28	49	54	6	0	147	0.798165	0.363636	0.9	0
chr4	147213656	147214038	383	9	155	32	52	163	69	11	2	189	0.828877	0.24186	0.8625	0.0104712
chr5	4206703	4207457	755	11	74	31	50	135	44	49	1	162	0.704762	0.27027	0.473118	0.00613497
chr5	4383159	4383452	294	8	68	11	30	168	51	10	0	179	0.860759	0.151515	0.836066	0
chr5	6227947	6228008	62	8	145	22	31	176	76	8	1	218	0.868263	0.149758	0.904762	0.00456621
chr5	6484015	6484172	158	9	52	6	5	67	35	3	0	88	0.896552	0.0694444	0.921053	0
chr5	6889180	6889452	273	33	218	40	61	238	40	6	3	260	0.844961	0.204013	0.869565	0.0114068
chr5	7753873	7753989	117	15	233	37	59	146	89	18	3	235	0.862963	0.287805	0.831776	0.012605
chr5	9849321	9849413	93	8	180	23	79	121	44	12	0	100	0.8867	0.395	0.785714	0
chr5	9850943	9851356	414	29	160	32	39	207	81	28	2	412	0.833333	0.158537	0.743119	0.00483092
chr5	10622085	10622691	607	26	154	15	38	358	103	18	1	453	0.911243	0.0959596	0.85124	0.00220264
chr5	12519096	12519330	235	18	141	17	36	143	53	16	12	258	0.892405	0.201117	0.768116	0.0444444
chr5	20606328	20606634	307	10	94	17	25	102	61	16	0	132	0.846847	0.19685	0.792208	0
chr5	20747147	20747241	95	19	78	14	20	199	117	25	4	232	0.847826	0.0913242	0.823944	0.0169492
chr5	23209709	23210557	849	24	86	385	33	432	68	148	4	380	0.18259	0.0709677	0.314815	0.0104167
chr5	23212637	23213010	374	10	110	13	48	238	73	18	2	110	0.894309	0.167832	0.802198	0.0178571
chr5	36628930	36628946	17	17	104	12	34	160	62	9	0	123	0.896552	0.175258	0.873239	0
chr5	40864205	40866618	2414	8	203	37	94	203	66	19	5	214	0.845833	0.316498	0.776471	0.0228311
chr5	41792433	41793175	743	8	139	40	25	92	25	9	2	137	0.776536	0.213675	0.735294	0.0143885
chr5	43739345	43739616	272	9	82	43	26	134	28	17	1	90	0.656	0.1625	0.622222	0.010989
chr5	46210347	46211027	681	8	116	53	30	261	80	56	1	207	0.686391	0.103093	0.588235	0.00480769
chr5	50014746	50014880	135	10	157	11	21	248	68	16	0	181	0.934524	0.0780669	0.809524	0
chr5	58040815	58040950	136	26	54	35	13	182	69	37	0	131	0.606742	0.0666667	0.650943	0
chr5	64424235	64424698	464	8	77	6	32	167	72	11	1	239	0.927711	0.160804	0.86747	0.00416667
chr5	65279381	65279944	564	10	136	4	60	236	66	9	1	148	0.971429	0.202703	0.88	0.00671141
chr5	66270039	66270073	35	12	119	12	89	464	87	22	4	279	0.908397	0.16094	0.798165	0.0141343
chr5	70231026	70231335	310	23	215	70	152	367	151	55	3	324	0.754386	0.292871	0.73301	0.00917431
chr5	71039553	71039759	207	9	102	27	42	148	77	19	0	173	0.790698	0.221053	0.802083	0
chr5	71052511	71052796	286	19	100	23	22	152	57	53	1	253	0.813008	0.126437	0.518182	0.00393701
chr5	73852657	73855187	2531	10	80	20	36	131	54	13	1	176	0.8	0.215569	0.80597	0.00564972
chr5	75701664	75701751	88	22	146	29	50	213	58	9	1	195	0.834286	0.190114	0.865672	0.00510204
chr5	77447781	77448056	276	9	119	21	35	182	66	11	1	145	0.85	0.16129	0.857143	0.00684932
chr5	77880147	77881799	1653	17	161	42	69	355	125	45	0	366	0.793103	0.162736	0.735294	0
chr5	85911111	85911428	318	17	108	30	31	141	82	20	0	63	0.782609	0.180233	0.803922	0
chr5	85912931	85914891	1961	13	158	16	47	237	47	7	0	134	0.908046	0.165493	0.87037	0
chr5	87698990	87699371	382	10	140	26	42	240	85	24	1	141	0.843373	0.148936	0.779817	0.00704225
chr5	91662196	91662721	526	8	70	16	37	116	59	13	0	49	0.813953	0.24183	0.819444	0
chr5	91663020	91663722	703	9	209	16	39	255	86	19	0	152	0.928889	0.132653	0.819048	0
chr5	92906773	92907373	601	12	132	17	7	138	97	7	1	148	0.885906	0.0482759	0.932692	0.00671141
chr5	92979773	92979933	161	8	109	15	94	162	88	10	3	156	0.879032	0.367188	0.897959	0.0188679
chr5	95152590	95152802	213	9	184	22	42	302	109	34	0	190	0.893204	0.122093	0.762238	0
chr5	95152817	95152956	140	8	150	37	37	281	102	41	3	241	0.802139	0.116352	0.713287	0.0122951
chr5	95153002	95153070	69	12	215	57	133	343	84	14	3	286	0.790441	0.279412	0.857143	0.0103806
chr5	101483409	101483551	143	9	72	20	30	139	49	12	0	79	0.782609	0.177515	0.803279	0
chr5	103835718	103835767	50	16	217	42	45	247	109	31	1	150	0.837838	0.15411	0.778571	0.00662252
chr5	104606384	104606654	271	10	188	14	63	179	60	11	2	200	0.930693	0.260331	0.84507	0.00990099
chr5	104606735	104607002	268	11	159	24	50	307	129	35	5	256	0.868852	0.140056	0.786585	0.0191571
chr5	105171421	105171944	524	24	99	21	4	121	59	16	0	226	0.825	0.032	0.786667	0
chr5	110320401	110320615	215	59	215	35	32	342	67	23	1	297	0.86	0.0855615	0.744444	0.0033557
chr5	110628611	110628858	248	10	56	30	41	130	71	25	0	126	0.651163	0.239766	0.739583	0
chr5	113333874	113334388	515	13	109	35	24	256	68	22	2	163	0.756944	0.0857143	0.755556	0.0121212
chr5	120354240	120354696	457	9	79	16	41	236	64	12	0	153	0.831579	0.148014	0.842105	0
chr5	127074866	127076290	1425	27	85	27	59	290	90	40	4	344	0.758929	0.169054	0.692308	0.0114943
chr5	134050279	134051167	889	8	59	25	29	88	66	22	2	172	0.702381	0.247863	0.75	0.0114943
chr5	146312749	146313687	939	10	121	10	17	119	77	17	1	108	0.923664	0.125	0.819149	0.00917431
chr5	152275876	152276159	284	12	133	23	39	182	62	16	1	98	0.852564	0.176471	0.794872	0.010101
chr5	152328908	152331470	2563	43	232	37	86	355	85	39	4	436	0.862454	0.195011	0.685484	0.00909091
chr6	3606355	3607044	690	15	188	33	44	243	80	21	2	223	0.850679	0.15331	0.792079	0.00888889
chr6	5280826	5281094	269	27	177	51	31	106	80	31	1	274	0.776316	0.226277	0.720721	0.00363636
chr6	8564502	8564593	92	8	67	23	19	98	64	17	0	113	0.744444	0.162393	0.790123	0
chr6	10870543	10870640	98	10	149	11	49	101	117	21	1	138	0.93125	0.326667	0.847826	0.00719424
chr6	10870968	10871036	69	11	201	33	37	325	120	29	1	399	0.858974	0.10221	0.805369	0.0025
chr6	12172600	12172758	159	9	92	19	24	141	37	2	3	126	0.828829	0.145455	0.948718	0.0232558
chr6	13655045	13656107	1063	9	72	18	26	90	30	6	1	129	0.8	0.224138	0.833333	0.00769231
chr6	13723788	13723914	127	8	126	12	37	186	64	8	0	112	0.913043	0.165919	0.888889	0
chr6	14254834	14254937	104	13	173	96	52	227	104	71	3	271	0.643123	0.18638	0.594286	0.0109489
chr6	23839162	23839850	689	11	99	17	48	150	53	21	0	225	0.853448	0.242424	0.716216	0
chr6	25581639	25582013	375	8	155	28	49	196	63	28	2	123	0.846995	0.2	0.692308	0.016
chr6	27089921	27090136	216	12	311	37	70	623	169	46	5	520	0.893678	0.10101	0.786047	0.00952381
chr6	32636590	32636772	183	9	140	42	103	193	54	21	2	172	0.769231	0.347973	0.72	0.0114943
chr6	32640161	32640243	83	8	141	22	40	140	52	13	1	133	0.865031	0.222222	0.8	0.00746269
chr6	33695099	33695193	95	9	94	20	67	155	54	18	2	158	0.824561	0.301802	0.75	0.0125
chr6	42030410	42031209	800	15	136	16	54	292	75	7	1	274	0.894737	0.156069	0.914634	0.00363636
chr6	50156966	50158065	1100	16	103	23	29	184	59	15	2	172	0.81746	0.13615	0.797297	0.0114943
chr6	54973943	54974362	420	8	95	29	28	91	19	0	0	128	0.766129	0.235294	1	0
chr6	56112055	56112452	398	11	60	12	38	129	49	17	2	250	0.833333	0.227545	0.742424	0.00793651
chr6	59024300	59024532	233	8	80	10	42	175	53	5	1	124	0.888889	0.193548	0.913793	0.008
chr6	60503117	60503493	377	8	95	21	44	283	75	26	1	160	0.818966	0.134557	0.742574	0.00621118
chr6	60642543	60642922	380	12	148	28	35	211	99	35	0	185	0.840909	0.142276	0.738806	0
chr6	61289762	61290583	822	9	98	11	69	290	119	18	1	140	0.899083	0.192201	0.868613	0.0070922
chr6	65337891	65339561	1671	8	36	26	15	67	9	7	0	79	0.580645	0.182927	0.5625	0
chr6	70852439	70852455	17	10	135	12	63	220	100	19	1	172	0.918367	0.222615	0.840336	0.00578035
chr6	73167668	73167992	325	10	180	37	84	250	71	19	0	139	0.829493	0.251497	0.788889	0
chr6	79775341	79775701	361	11	18	109	20	245	28	105	0	164	0.141732	0.0754717	0.210526	0
chr6	79856020	79856117	98	22	101	42	28	136	53	23	1	124	0.706294	0.170732	0.697368	0.008
chr6	80985685	80985773	89	11	55	11	12	137	39	8	0	109	0.833333	0.0805369	0.829787	0
chr6	84353223	84353237	15	8	42	38	35	123	20	7	0	102	0.525	0.221519	0.740741	0
chr6	97321997	97322374	378	13	182	38	58	400	134	51	1	327	0.827273	0.126638	0.724324	0.00304878
chr6	98775074	98776023	950	14	136	5	36	265	53	5	0	278	0.964539	0.119601	0.913793	0
chr6	100521150	100521230	81	8	142	23	12	200	42	4	3	169	0.860606	0.0566038	0.913043	0.0174419
chr6	104171278	104172311	1034	8	106	2	27	122	65	6	0	177	0.981481	0.181208	0.915493	0
chr6	111847773	111848368	596	53	168	30	42	305	86	25	0	365	0.848485	0.121037	0.774775	0
chr6	113894703	113894751	49	8	212	57	91	356	89	27	2	235	0.788104	0.203579	0.767241	0.00843882
chr6	117289876	117290262	387	12	253	31	56	439	109	26	6	295	0.890845	0.113131	0.807407	0.0199336
chr6	123108551	123108651	101	24	106	17	29	227	52	9	0	238	0.861789	0.113281	0.852459	0
chr6	123113862	123113941	80	10	101	22	68	267	108	20	0	252	0.821138	0.202985	0.84375	0
chr6	123627429	123628683	1255	18	77	20	52	235	39	16	0	160	0.793814	0.181185	0.709091	0
chr6	123899774	123899887	114	11	143	36	31	262	79	21	0	221	0.798883	0.105802	0.79	0
chr6	124556998	124557157	160	15	160	12	66	494	86	4	2	210	0.930233	0.117857	0.955556	0.00943396
chr6	128639500	128639884	385	15	78	15	25	136	55	15	1	178	0.83871	0.15528	0.785714	0.00558659
chr6	128856598	128856881	284	32	135	19	17	213	88	30	2	231	0.876623	0.073913	0.745763	0.00858369
chr6	128872659	128873690	1032	9	140	21	51	198	92	19	0	103	0.869565	0.204819	0.828829	0
chr6	128962255	128962424	170	9	103	2	47	79	61	15	0	105	0.980952	0.373016	0.802632	0
chr6	131012898	131013070	173	14	110	15	71	320	52	15	13	163	0.88	0.181586	0.776119	0.0738636
chr6	133772932	133774928	1997	20	123	20	40	281	40	9	0	246	0.86014	0.124611	0.816327	0
chr6	133775962	133776658	697	43	352	27	112	707	235	41	4	658	0.92876	0.136752	0.851449	0.0060423
chr6	136243387	136243525	139	9	78	12	28	163	72	22	1	133	0.866667	0.146597	0.765957	0.00746269
chr6	138636231	138636643	413	25	91	34	47	187	56	19	1	146	0.728	0.200855	0.746667	0.00680272
chr6	143454256	143454758	503	9	135	19	48	180	61	17	1	163	0.876623	0.210526	0.782051	0.00609756
chr6	143460243	143461434	1192	21	109	20	32	161	41	24	4	185	0.844961	0.165803	0.630769	0.021164
chr6	145851286	145851434	149	9	59	9	27	95	53	16	0	97	0.867647	0.221311	0.768116	0
chr6	148119497	148119822	326	8	91	14	26	256	74	18	0	160	0.866667	0.0921986	0.804348	0
chr7	5288278	5288294	17	8	167	3	16	70	55	3	1	155	0.982353	0.186047	0.948276	0.00641026
chr7	6558350	6558580	231	8	163	29	39	129	95	30	1	183	0.848958	0.232143	0.76	0.00543478
chr7	6561168	6561426	259	20	80	13	27	140	47	12	2	173	0.860215	0.161677	0.79661	0.0114286
chr7	6576921	6576973	53	11	99	26	28	149	54	11	1	127	0.792	0.158192	0.830769	0.0078125
chr7	9784237	9784355	119	14	132	23	24	247	104	38	2	236	0.851613	0.0885609	0.732394	0.00840336
chr7	11361120	11361345	226	9	44	9	26	135	42	6	0	104	0.830189	0.161491	0.875	0
chr7	11495840	11495927	88	8	139	5	47	183	50	14	2	170	0.965278	0.204348	0.78125	0.0116279
chr7	11618875	11618980	106	16	134	62	72	265	34	32	0	253	0.683673	0.21365	0.515152	0
chr7	12066993	12067982	990	11	273	24	121	276	110	20	1	336	0.919192	0.304786	0.846154	0.00296736
chr7	14600507	14600766	260	15	154	42	41	240	63	26	4	186	0.785714	0.145907	0.707865	0.0210526
chr7	15403822	15404473	652	13	61	16	36	127	65	15	2	117	0.792208	0.220859	0.8125	0.0168067
chr7	15406833	15407174	342	9	145	54	115	378	95	49	3	290	0.728643	0.233266	0.659722	0.0102389
chr7	16180198	16181310	1113	11	84	11	31	115	62	21	0	202	0.884211	0.212329	0.746988	0
chr7	16186033	16186316	284	8	123	28	12	219	61	18	7	120	0.81457	0.0519481	0.772152	0.0551181
chr7	18968699	18968804	106	8	117	8	39	182	33	12	2	85	0.936	0.176471	0.733333	0.0229885
chr7	24669073	24669393	321	12	173	30	30	309	127	18	0	279	0.852217	0.0884956	0.875862	0
chr7	27281584	27281821	238	21	73	14	29	180	48	9	0	98	0.83908	0.138756	0.842105	0
chr7	27644722	27646109	1388	10	68	6	20	101	46	4	1	128	0.918919	0.165289	0.92	0.00775194
chr7	27771652	27771862	211	10	152	30	20	238	65	7	0	160	0.835165	0.0775194	0.902778	0
chr7	31713091	31713443	353	15	124	22	30	178	64	16	1	130	0.849315	0.144231	0.8	0.00763359
chr7	32028224	32028435	212	9	172	18	59	227	83	22	1	117	0.905263	0.206294	0.790476	0.00847458
chr7	32102516	32102565	50	8	49	5	28	179	58	4	4	206	0.907407	0.135266	0.935484	0.0190476
chr7	32103056	32103244	189	9	132	24	76	267	72	26	0	169	0.846154	0.221574	0.734694	0
chr7	32647719	32648154	436	11	108	4	27	108	56	3	0	198	0.964286	0.2	0.949153	0
chr7	32725582	32725638	57	9	184	27	80	239	126	46	0	202	0.872038	0.250784	0.732558	0
chr7	34320462	34321205	744	8	47	13	48	89	51	6	2	132	0.783333	0.350365	0.894737	0.0149254
chr7	49651749	49652316	568	8	59	14	31	100	44	7	1	140	0.808219	0.236641	0.862745	0.0070922
chr7	49653557	49653613	57	8	109	30	32	118	53	28	0	150	0.784173	0.213333	0.654321	0
chr7	50137380	50137427	48	8	50	6	19	57	31	9	0	116	0.892857	0.25	0.775	0
chr7	50140147	50140296	150	8	100	23	13	136	58	28	1	139	0.813008	0.0872483	0.674419	0.00714286
chr7	55780392	55780625	234	8	99	14	31	146	41	6	0	116	0.876106	0.175141	0.87234	0
chr7	58286327	58286345	19	12	159	30	37	213	83	10	0	234	0.84127	0.148	0.892473	0
chr7	60936135	60936240	106	8	49	16	19	86	22	1	3	133	0.753846	0.180952	0.956522	0.0220588
chr7	61075759	61076036	278	9	138	19	59	194	97	15	6	311	0.878981	0.233202	0.866071	0.0189274
chr7	66459791	66460144	354	10	181	47	67	204	69	24	0	224	0.79386	0.247232	0.741935	0
chr7	69791326	69791420	95	9	137	22	33	168	53	26	0	95	0.861635	0.164179	0.670886	0
chr7	69802405	69802457	53	9	220	35	35	241	108	31	1	318	0.862745	0.126812	0.776978	0.0031348
chr7	69802595	69802808	214	8	18	10	16	38	15	1	0	39	0.642857	0.296296	0.9375	0
chr7	70953408	70953635	228	27	129	16	39	204	59	23	1	273	0.889655	0.160494	0.719512	0.00364964
chr7	74299363	74299888	526	8	58	8	15	111	59	11	1	193	0.878788	0.119048	0.842857	0.00515464
chr7	75679640	75679771	132	8	58	0	14	26	24	8	0	47	1	0.35	0.75	0
chr7	77903930	77904016	87	14	151	14	34	167	97	14	2	253	0.915152	0.169154	0.873874	0.00784314
chr7	89172561	89172579	19	31	443	72	109	560	166	45	1	348	0.860194	0.16293	0.78673	0.00286533
chr7	90419485	90420329	845	15	31	12	28	102	66	19	1	82	0.72093	0.215385	0.776471	0.0120482
chr7	93080829	93080902	74	8	70	9	4	46	30	8	0	87	0.886076	0.08	0.789474	0
chr7	95653846	95653862	17	21	159	23	40	273	117	34	1	237	0.873626	0.127796	0.774834	0.00420168
chr7	99380579	99380782	204	9	115	11	28	356	54	6	1	153	0.912698	0.0729167	0.9	0.00649351
chr7	110443716	110444392	677	8	71	6	52	142	45	6	0	87	0.922078	0.268041	0.882353	0
chr7	113513478	113513756	279	21	62	12	21	90	52	14	1	123	0.837838	0.189189	0.787879	0.00806452
chr7	118149553	118150216	664	9	114	13	21	190	59	16	2	127	0.897638	0.0995261	0.786667	0.0155039
chr7	118153027	118153215	189	11	75	25	24	99	20	3	1	113	0.75	0.195122	0.869565	0.00877193
chr7	123942829	123943129	301	14	104	14	18	75	28	4	4	227	0.881356	0.193548	0.875	0.017316
chr7	125413519	125414711	1193	14	57	12	31	107	35	7	0	86	0.826087	0.224638	0.833333	0
chr7	128739796	128740821	1026	10	92	25	25	120	66	10	0	150	0.786325	0.172414	0.868421	0
chr7	132129329	132129745	417	14	70	13	17	113	52	22	1	216	0.843373	0.130769	0.702703	0.00460829
chr7	135752956	135753142	187	9	196	12	58	198	72	16	0	150	0.942308	0.226562	0.818182	0
chr7	144608721	144609811	1091	8	145	17	38	194	72	23	2	187	0.895062	0.163793	0.757895	0.010582
chr7	145085132	145086176	1045	17	127	31	27	136	53	26	1	147	0.803797	0.165644	0.670886	0.00675676
chr7	147204039	147205120	1082	8	155	20	25	202	57	8	0	125	0.885714	0.110132	0.876923	0
chr7	149406635	149407119	485	10	98	14	35	250	75	16	3	216	0.875	0.122807	0.824176	0.0136986
chr7	151535768	151536259	492	28	89	16	18	143	35	14	0	161	0.847619	0.111801	0.714286	0
chr8	4573058	4574138	1081	17	118	20	34	210	65	27	1	259	0.855072	0.139344	0.706522	0.00384615
chr8	7682991	7683177	187	11	255	33	50	428	144	50	3	434	0.885417	0.104603	0.742268	0.00686499
chr8	13716868	13717321	454	38	117	40	48	351	94	89	4	377	0.745223	0.120301	0.513661	0.0104987
chr8	22982638	22982851	214	43	102	28	20	204	71	52	1	243	0.784615	0.0892857	0.577236	0.00409836
chr8	28576201	28576274	74	9	98	23	22	81	64	11	1	147	0.809917	0.213592	0.853333	0.00675676
chr8	45832368	45832618	251	9	133	33	27	235	75	13	0	233	0.801205	0.103053	0.852273	0
chr8	46528683	46528885	203	10	56	22	23	83	46	18	0	129	0.717949	0.216981	0.71875	0
chr8	46532002	46532674	673	12	296	24	73	200	136	42	6	316	0.925	0.267399	0.764045	0.0186335
chr8	48537298	48537457	160	8	234	13	57	247	59	12	1	247	0.947368	0.1875	0.830986	0.00403226
chr8	48539788	48540032	245	11	103	9	49	133	76	18	1	216	0.919643	0.269231	0.808511	0.00460829
chr8	53010783	53013760	2978	10	93	9	9	147	50	8	1	122	0.911765	0.0576923	0.862069	0.00813008
chr8	53013811	53014617	807	13	66	22	22	230	48	21	1	236	0.75	0.0873016	0.695652	0.00421941
chr8	54188861	54189138	278	20	200	21	51	160	150	40	0	201	0.904977	0.241706	0.789474	0
chr8	55234172	55234260	89	10	349	42	49	555	215	39	4	563	0.892583	0.0811258	0.846457	0.00705467
chr8	58005814	58006424	611	14	118	21	43	112	53	22	2	210	0.848921	0.277419	0.706667	0.00943396
chr8	63851570	63852215	646	10	255	39	38	276	112	41	1	333	0.867347	0.121019	0.732026	0.00299401
chr8	69944478	69944663	186	10	252	18	61	189	145	33	2	372	0.933333	0.244	0.814607	0.00534759
chr8	75388033	75388140	108	9	100	7	33	38	61	3	3	187	0.934579	0.464789	0.953125	0.0157895
chr8	75450995	75451130	136	10	153	23	10	242	84	9	0	84	0.869318	0.0396825	0.903226	0
chr8	75770423	75770728	306	8	297	79	42	181	105	34	3	308	0.789894	0.188341	0.755396	0.0096463
chr8	76053949	76054084	136	11	139	20	73	159	92	46	1	164	0.874214	0.314655	0.666667	0.00606061
chr8	77110044	77110498	455	8	166	30	38	143	84	8	0	168	0.846939	0.209945	0.913043	0
chr8	79824841	79825093	253	12	203	29	56	150	103	14	0	197	0.875	0.271845	0.880342	0
chr8	79828403	79828573	171	9	114	28	28	187	65	16	2	250	0.802817	0.130233	0.802469	0.00793651
chr8	80328121	80328517	397	10	233	20	25	46	46	9	1	149	0.920949	0.352113	0.836364	0.00666667
chr8	107307069	107307246	178	8	331	21	130	237	87	14	1	208	0.940341	0.354223	0.861386	0.00478469
chr8	118071816	118072052	237	11	240	37	52	170	106	41	3	197	0.866426	0.234234	0.721088	0.015
chr8	120291424	120291591	168	8	191	33	76	296	102	28	2	356	0.852679	0.204301	0.784615	0.00558659
chr8	121568590	121569119	530	8	195	21	29	215	103	38	0	205	0.902778	0.118852	0.730496	0
chr8	121860816	121860913	98	9	57	21	35	128	38	16	1	220	0.730769	0.214724	0.703704	0.00452489
chr8	124584889	124584936	48	11	198	54	40	383	134	64	3	480	0.785714	0.0945626	0.676768	0.00621118
chr8	126908399	126908546	148	9	300	43	39	336	195	41	6	303	0.874636	0.104	0.826271	0.0194175
chr8	127106996	127107393	398	11	294	57	60	247	124	26	2	386	0.837607	0.19544	0.826667	0.00515464
chr8	128155519	128155624	106	8	166	10	48	234	127	21	3	267	0.943182	0.170213	0.858108	0.0111111
chr9	3697920	3698147	228	10	93	11	34	120	49	8	0	119	0.894231	0.220779	0.859649	0
chr9	4854804	4854848	45	8	118	43	49	115	41	15	1	144	0.732919	0.29878	0.732143	0.00689655
chr9	4858746	4858954	209	8	132	12	66	146	85	22	1	161	0.916667	0.311321	0.794393	0.00617284
chr9	5613644	5614578	935	9	69	15	47	89	36	10	0	92	0.821429	0.345588	0.782609	0
chr9	7407773	7408165	393	8	254	31	64	134	83	33	1	149	0.891228	0.323232	0.715517	0.00666667
chr9	7611026	7611297	272	22	119	27	73	289	101	55	3	345	0.815068	0.201657	0.647436	0.00862069
chr9	7612181	7612688	508	8	116	9	39	167	54	6	3	199	0.928	0.18932	0.9	0.0148515
chr9	7614364	7614759	396	48	220	37	78	453	148	64	2	700	0.856031	0.146893	0.698113	0.002849
chr9	8117980	8118313	334	9	135	24	30	136	67	34	2	97	0.849057	0.180723	0.663366	0.020202
chr9	9926197	9926397	201	26	176	12	88	283	159	24	0	246	0.93617	0.237197	0.868852	0
chr9	12135335	12135482	148	39	222	34	28	275	132	26	7	358	0.867188	0.0924092	0.835443	0.0191781
chr9	12135816	12136073	258	8	52	6	40	64	52	18	0	97	0.896552	0.384615	0.742857	0
chr9	17924960	17925024	65	8	92	6	99	173	83	20	1	159	0.938776	0.363971	0.805825	0.00625
chr9	17927747	17928480	734	10	133	2	62	219	62	5	2	175	0.985185	0.220641	0.925373	0.0112994
chr9	23664843	23664892	50	13	90	10	43	178	62	17	0	139	0.9	0.19457	0.78481	0
chr9	37141588	37145278	3691	14	115	18	61	206	53	32	1	155	0.864662	0.228464	0.623529	0.00641026
chr9	55862240	55862628	389	13	152	26	36	181	91	13	0	118	0.853933	0.165899	0.875	0
chr9	79880563	79881213	651	8	25	20	22	87	62	13	0	105	0.555556	0.201835	0.826667	0
chr9	84115235	84116151	917	10	101	20	35	148	71	18	0	193	0.834711	0.191257	0.797753	0
chr9	87085534	87085733	200	17	102	7	20	135	44	6	1	190	0.93578	0.129032	0.88	0.0052356
chr9	90834399	90834577	179	10	94	21	38	131	63	20	0	205	0.817391	0.224852	0.759036	0
chr9	92304011	92305152	1142	11	93	13	73	174	68	17	1	201	0.877358	0.295547	0.8	0.0049505
chr9	92532619	92534889	2271	8	151	50	35	215	85	30	1	224	0.751244	0.14	0.73913	0.00444444
chr9	92549319	92550032	714	8	82	45	2	94	33	17	2	86	0.645669	0.0208333	0.66	0.0227273
chr9	97474933	97474949	17	12	306	64	92	538	174	54	2	418	0.827027	0.146032	0.763158	0.0047619
chr9	101198454	101198842	389	8	118	11	40	186	80	18	1	227	0.914729	0.176991	0.816327	0.00438596
chr9	110877962	110878292	331	17	151	28	49	244	95	33	2	318	0.843575	0.167235	0.742188	0.00625
chr9	113136404	113136681	278	10	288	27	39	429	149	42	3	496	0.914286	0.0833333	0.780105	0.00601202
chr9	114009644	114010690	1047	57	161	35	42	268	87	31	4	493	0.821429	0.135484	0.737288	0.00804829
chr9	117155669	117155714	46	124	236	40	81	325	141	42	2	376	0.855072	0.199507	0.770492	0.00529101
chr9	117890070	117890431	362	13	196	38	105	278	140	32	3	302	0.837607	0.274151	0.813953	0.00983607
chr9	118053873	118053922	50	15	68	24	60	158	43	20	0	173	0.73913	0.275229	0.68254	0
chr9	118120040	118120394	355	34	218	39	116	371	76	25	2	279	0.848249	0.238193	0.752475	0.00711744
chr9	119777380	119777506	127	18	234	50	33	323	76	29	8	441	0.823944	0.0926966	0.72381	0.0178174
chr9	120548111	120549286	1176	10	93	25	45	199	77	36	3	223	0.788136	0.184426	0.681416	0.0132743
chr9	122312697	122317979	5283	12	158	29	33	187	51	22	0	211	0.84492	0.15	0.69863	0
chr9	122318433	122318976	544	8	119	52	118	259	57	26	0	283	0.695906	0.312997	0.686747	0
chrX	3015538	3015756	219	9	31	9	1	24	27	3	0	38	0.775	0.04	0.9	0
chrX	3017048	3017188	141	13	107	24	36	207	71	7	1	221	0.816794	0.148148	0.910256	0.0045045
chrX	3017319	3017371	53	16	185	36	69	333	88	29	2	276	0.837104	0.171642	0.752137	0.00719424
chrX	3107394	3107539	146	10	30	22	1	28	44	3	0	53	0.576923	0.0344828	0.93617	0
chrX	3107866	3107964	99	9	52	25	41	112	20	9	0	108	0.675325	0.267974	0.689655	0
chrX	3108074	3108318	245	10	76	16	17	265	79	22	0	184	0.826087	0.0602837	0.782178	0
chrX	3419866	3424774	4909	9	32	10	8	109	24	2	1	78	0.761905	0.0683761	0.923077	0.0126582
chrX	3655351	3655607	257	31	210	11	61	162	15	1	1	264	0.950226	0.273543	0.9375	0.00377358
chrX	3982636	3982797	162	9	142	26	23	169	76	32	2	164	0.845238	0.119792	0.703704	0.0120482
chrX	3984042	3984251	210	10	71	45	26	164	57	20	0	183	0.612069	0.136842	0.74026	0
chrX	4167789	4167870	82	8	38	70	14	163	38	36	2	129	0.351852	0.079096	0.513514	0.0152672
chrX	4458526	4459322	797	8	82	5	31	75	44	6	0	69	0.942529	0.292453	0.88	0
chrX	4779977	4780293	317	8	39	0	30	107	12	0	0	36	1	0.218978	1	0
chrX	4874533	4874631	99	8	59	2	29	109	26	8	0	54	0.967213	0.210145	0.764706	0
chrX	4874922	4875103	182	15	29	15	11	124	46	6	0	125	0.659091	0.0814815	0.884615	0
chrX	14399811	14399944	134	8	121	6	10	189	44	8	2	165	0.952756	0.0502513	0.846154	0.011976
chrX	15236583	15236837	255	16	38	8	20	63	11	6	1	55	0.826087	0.240964	0.647059	0.0178571
chrX	16267879	16268310	432	11	61	4	9	149	54	7	0	133	0.938462	0.056962	0.885246	0
chrX	17072961	17073068	108	10	29	4	19	102	29	6	0	104	0.878788	0.157025	0.828571	0
chrX	17360287	17360413	127	10	98	9	43	112	60	5	1	149	0.915888	0.277419	0.923077	0.00666667
chrX	19101742	19101895	154	12	89	6	37	234	64	7	0	96	0.936842	0.136531	0.901408	0
chrX	19844518	19845013	496	13	49	14	14	72	37	15	2	88	0.777778	0.162791	0.711538	0.0222222
chrX	23168463	23168811	349	9	22	2	13	26	17	1	0	25	0.916667	0.333333	0.944444	0
chrX	23169933	23170374	442	26	39	6	19	92	30	4	2	110	0.866667	0.171171	0.882353	0.0178571
chrX	23172508	23172604	97	18	45	8	11	39	17	1	0	60	0.849057	0.22	0.944444	0
chrX	23827222	23827402	181	9	102	27	21	137	26	6	0	127	0.790698	0.132911	0.8125	0
chrX	23827830	23828300	471	17	59	10	19	114	18	3	0	76	0.855072	0.142857	0.857143	0
chrX	26203362	26204019	658	10	74	21	20	115	37	6	2	108	0.778947	0.148148	0.860465	0.0181818
chrX	26208962	26209308	347	8	53	3	39	62	33	2	0	51	0.946429	0.386139	0.942857	0
chrX	26209694	26209957	264	21	104	19	18	134	49	15	0	184	0.845528	0.118421	0.765625	0
chrX	26209983	26210059	77	20	32	16	12	139	58	11	1	148	0.666667	0.0794702	0.84058	0.00671141
chrX	28961216	28963199	1984	9	59	4	10	136	28	7	0	162	0.936508	0.0684932	0.8	0
chrX	30138763	30140132	1370	8	47	22	6	95	59	7	0	178	0.681159	0.0594059	0.893939	0
chrX	30466566	30466721	156	11	16	5	10	48	18	6	1	37	0.761905	0.172414	0.75	0.0263158
chrX	30609796	30609859	64	21	89	26	15	194	31	0	0	145	0.773913	0.0717703	1	0
chrX	30609902	30610123	222	13	71	4	18	209	20	0	0	131	0.946667	0.0792952	1	0
chrX	30639867	30640236	370	17	58	4	18	75	34	3	0	82	0.935484	0.193548	0.918919	0
chrX	30641948	30642087	140	18	57	9	35	110	40	19	0	134	0.863636	0.241379	0.677966	0
chrX	30989182	30989327	146	9	14	55	24	120	25	36	0	103	0.202899	0.166667	0.409836	0
chrX	30989460	30989640	181	11	60	18	6	47	27	5	0	69	0.769231	0.113208	0.84375	0
chrX	30989788	30989904	117	8	17	0	15	48	23	1	1	32	1	0.238095	0.958333	0.030303
chrX	31310330	31310514	185	15	37	8	19	54	24	7	0	59	0.822222	0.260274	0.774194	0
chrX	31740599	31740715	117	8	21	36	10	72	23	20	1	143	0.368421	0.121951	0.534884	0.00694444
chrX	31985696	31986203	508	8	65	8	19	140	21	2	2	82	0.890411	0.119497	0.913043	0.0238095
chrX	32119757	32119828	72	15	58	18	14	210	57	11	1	69	0.763158	0.0625	0.838235	0.0142857
chrX	32440248	32441734	1487	8	164	30	77	310	150	41	2	240	0.845361	0.198966	0.78534	0.00826446
chrX	33264690	33264963	274	10	25	19	1	20	11	11	0	41	0.568182	0.047619	0.5	0
chrX	37724748	37724885	138	10	44	17	36	133	58	12	0	107	0.721311	0.213018	0.828571	0
chrX	37725133	37725234	102	13	102	46	32	213	23	11	3	135	0.689189	0.130612	0.676471	0.0217391
chrX	41365549	41365706	158	11	39	3	20	83	13	0	0	46	0.928571	0.194175	1	0
chrX	42998070	42998206	137	10	40	20	17	105	58	28	4	148	0.666667	0.139344	0.674419	0.0263158
chrX	42999255	42999657	403	13	95	15	29	131	49	17	1	134	0.863636	0.18125	0.742424	0.00740741
chrX	46322607	46322941	335	15	78	8	18	161	54	6	0	115	0.906977	0.100559	0.9	0
chrX	46324107	46324263	157	8	41	7	10	61	24	2	0	70	0.854167	0.140845	0.923077	0
chrX	46965928	46966957	1030	20	169	16	35	193	37	3	0	251	0.913514	0.153509	0.925	0
chrX	49350848	49351243	396	16	113	39	19	254	92	15	0	251	0.743421	0.0695971	0.859813	0
chrX	51024752	51025192	441	11	101	23	58	298	91	17	1	162	0.814516	0.162921	0.842593	0.00613497
chrX	51411237	51411522	286	20	35	10	17	76	45	15	0	92	0.777778	0.182796	0.75	0
chrX	52610797	52611567	771	10	64	18	11	118	54	16	1	118	0.780488	0.0852713	0.771429	0.00840336
chrX	52627900	52628381	482	10	12	1	5	19	12	0	0	39	0.923077	0.208333	1	0
chrX	52757533	52759515	1983	12	93	27	19	116	37	8	0	149	0.775	0.140741	0.822222	0
chrX	60828977	60829332	356	11	75	8	11	151	34	9	0	89	0.903614	0.0679012	0.790698	0
chrX	60832123	60832357	235	10	55	1	22	209	31	6	1	120	0.982143	0.0952381	0.837838	0.00826446
chrX	62960237	62960416	180	9	29	17	14	84	33	13	0	87	0.630435	0.142857	0.717391	0
chrX	64419473	64419637	165	9	18	0	28	44	37	3	0	47	1	0.388889	0.925	0
chrX	65651746	65651862	117	16	425	36	71	593	259	47	0	446	0.921909	0.106928	0.846405	0
chrX	65654122	65654328	207	11	78	19	64	40	21	0	0	95	0.804124	0.615385	1	0
chrX	67864029	67864349	321	9	57	18	22	130	14	4	1	143	0.76	0.144737	0.777778	0.00694444
chrX	67866519	67866596	78	9	39	5	8	73	23	3	0	65	0.886364	0.0987654	0.884615	0
chrX	68819961	68820247	287	12	41	7	15	53	11	0	0	37	0.854167	0.220588	1	0
chrX	68938582	68938646	65	13	58	13	18	71	19	3	0	119	0.816901	0.202247	0.863636	0
chrX	70124829	70125191	363	11	265	43	129	233	131	46	3	380	0.86039	0.356354	0.740113	0.0078329
chrX	70192148	70192431	284	16	63	6	8	72	18	0	0	51	0.913043	0.1	1	0
chrX	71765536	71766567	1032	13	52	3	3	43	18	1	0	50	0.945455	0.0652174	0.947368	0
chrX	73830098	73833006	2909	10	41	15	17	72	36	17	0	110	0.732143	0.191011	0.679245	0
chrX	73833165	73833286	122	10	35	8	15	65	22	3	0	31	0.813953	0.1875	0.88	0
chrX	74140168	74140252	85	8	150	13	24	281	75	23	1	178	0.920245	0.0786885	0.765306	0.00558659
chrX	74322647	74322787	141	12	38	14	15	63	55	12	0	79	0.730769	0.192308	0.820896	0
chrX	75844210	75846187	1978	10	58	13	14	100	63	16	0	80	0.816901	0.122807	0.797468	0
chrX	75958990	75959231	242	56	91	19	19	163	56	18	0	186	0.827273	0.104396	0.756757	0
chrX	76134271	76134625	355	34	20	5	5	71	34	24	0	75	0.8	0.0657895	0.586207	0
chrX	76135611	76136625	1015	11	60	2	1	22	12	0	2	52	0.967742	0.0434783	1	0.037037
chrX	76320313	76320353	41	8	18	0	6	38	43	5	0	47	1	0.136364	0.895833	0
chrX	76320530	76320630	101	17	73	5	30	227	74	8	3	137	0.935897	0.116732	0.902439	0.0214286
chrX	76479162	76479777	616	9	106	23	38	157	58	18	0	163	0.821705	0.194872	0.763158	0
chrX	79007957	79008690	734	8	152	19	12	281	71	4	8	269	0.888889	0.0409556	0.946667	0.0288809
chrX	79490993	79491322	330	9	61	4	14	73	33	0	0	43	0.938462	0.16092	1	0
chrX	81758062	81758135	74	9	97	4	53	317	78	8	0	181	0.960396	0.143243	0.906977	0
chrX	81788270	81790703	2434	17	57	40	32	125	50	5	1	165	0.587629	0.203822	0.909091	0.0060241
chrX	83620300	83620503	204	10	32	4	4	54	11	0	0	98	0.888889	0.0689655	1	0
chrX	83812357	83812421	65	8	206	33	34	331	108	17	2	377	0.861925	0.0931507	0.864	0.00527704
chrX	86769036	86769162	127	9	58	25	25	189	40	22	0	98	0.698795	0.116822	0.645161	0
chrX	87496383	87496666	284	10	77	15	17	129	44	12	0	188	0.836957	0.116438	0.785714	0
chrX	87820785	87820834	50	8	46	5	5	35	27	1	0	69	0.901961	0.125	0.964286	0
chrX	88375299	88375429	131	35	92	3	29	107	102	30	4	167	0.968421	0.213235	0.772727	0.0233918
chrX	89087108	89087494	387	9	63	30	39	134	61	22	2	184	0.677419	0.225434	0.73494	0.0107527
chrX	89146086	89146328	243	8	18	6	2	41	28	7	0	59	0.75	0.0465116	0.8	0
chrX	89314063	89314150	88	8	50	18	19	59	34	6	1	51	0.735294	0.24359	0.85	0.0192308
chrX	89495120	89495413	294	8	151	36	73	297	157	44	1	250	0.807487	0.197297	0.781095	0.00398406
chrX	89496566	89498174	1609	10	53	29	18	108	47	11	1	94	0.646341	0.142857	0.810345	0.0105263
chrX	89734326	89734358	33	8	78	17	17	168	23	3	0	96	0.821053	0.0918919	0.884615	0
chrX	94982130	94982320	191	15	85	7	7	73	19	1	0	104	0.923913	0.0875	0.95	0
chrX	107702915	107703008	94	13	12	4	18	82	15	2	0	53	0.75	0.18	0.882353	0
chrX	109540707	109540775	69	11	129	17	10	129	22	2	0	197	0.883562	0.0719424	0.916667	0
chrX	111024545	111025319	775	11	45	4	20	50	26	4	0	89	0.918367	0.285714	0.866667	0
chrX	111243811	111244239	429	9	71	25	22	252	59	20	1	193	0.739583	0.080292	0.746835	0.00515464
chrX	111684556	111684662	107	8	41	3	67	86	11	0	0	56	0.931818	0.437908	1	0
chrX	113400930	113401017	88	9	52	18	4	76	25	8	1	53	0.742857	0.05	0.757576	0.0185185
chrX	114592915	114593066	152	16	85	11	18	100	25	4	1	71	0.885417	0.152542	0.862069	0.0138889
chrX	114731929	114732175	247	13	233	47	51	402	134	39	1	337	0.832143	0.112583	0.774566	0.00295858
chrX	115020152	115022062	1911	11	23	2	10	43	14	0	0	57	0.92	0.188679	1	0
chrX	115525954	115526091	138	22	23	4	14	72	18	5	0	41	0.851852	0.162791	0.782609	0
chrX	115729810	115730901	1092	10	79	29	26	77	51	10	0	125	0.731481	0.252427	0.836066	0
chrX	116791524	116792366	843	11	66	12	22	187	40	8	0	133	0.846154	0.105263	0.833333	0
chrX	117201169	117201326	158	9	16	7	5	47	19	1	2	71	0.695652	0.0961538	0.95	0.0273973
chrX	117201378	117201513	136	10	63	21	15	58	33	16	1	88	0.75	0.205479	0.673469	0.011236
chrX	118558692	118558934	243	9	224	33	47	453	116	25	1	304	0.871595	0.094	0.822695	0.00327869
chrX	118665730	118666747	1018	9	50	0	45	106	28	2	1	108	1	0.298013	0.933333	0.00917431
chrX	119800795	119801042	248	10	37	8	26	53	19	1	2	118	0.822222	0.329114	0.95	0.0166667
chrX	121995978	121999098	3121	8	202	40	26	91	43	4	1	154	0.834711	0.222222	0.914894	0.00645161
chrX	122939880	122940019	140	26	128	22	12	151	59	24	1	165	0.853333	0.0736196	0.710843	0.0060241
chrX	123555169	123555675	507	8	62	1	2	17	14	0	7	29	0.984127	0.105263	1	0.194444
chrX	123699795	123699934	140	8	19	2	13	58	13	0	0	30	0.904762	0.183099	1	0
chrX	123983897	123984256	360	8	34	3	5	25	31	0	0	23	0.918919	0.166667	1	0
chrX	124332652	124334239	1588	9	114	10	35	167	98	17	2	228	0.919355	0.173267	0.852174	0.00869565
chrX	124471116	124472220	1105	9	18	14	7	27	29	20	0	53	0.5625	0.205882	0.591837	0
chrX	124498318	124498488	171	17	106	29	21	148	66	19	0	116	0.785185	0.12426	0.776471	0
chrX	125261757	125261839	83	8	40	11	14	100	48	9	4	97	0.784314	0.122807	0.842105	0.039604
chrX	127879398	127879857	460	11	105	18	6	77	77	6	0	47	0.853659	0.0722892	0.927711	0
chrX	129757232	129757368	137	13	118	8	40	257	60	9	1	191	0.936508	0.13468	0.869565	0.00520833
chrX	134224131	134224864	734	12	30	17	6	51	18	5	1	26	0.638298	0.105263	0.782609	0.037037
chrX	134225350	134226040	691	16	58	5	13	21	21	3	0	73	0.920635	0.382353	0.875	0
chrX	135204163	135204289	127	9	70	12	16	155	25	5	1	161	0.853659	0.0935673	0.833333	0.00617284
chrX	139614188	139614522	335	18	113	42	29	266	42	8	1	237	0.729032	0.0983051	0.84	0.00420168
chrX	142371916	142372023	108	27	59	22	11	66	29	5	0	46	0.728395	0.142857	0.852941	0
chrX	144078239	144079179	941	8	20	3	8	41	16	1	1	78	0.869565	0.163265	0.941176	0.0126582
chrX	145206563	145206662	100	11	127	10	44	144	70	10	1	125	0.927007	0.234043	0.875	0.00793651
chrX	146249738	146250024	287	11	110	86	26	440	89	54	4	293	0.561224	0.055794	0.622378	0.013468
chrX	146801580	146801662	83	9	82	14	30	130	64	13	1	181	0.854167	0.1875	0.831169	0.00549451
chrX	147831668	147831932	265	9	61	6	18	107	23	3	0	107	0.910448	0.144	0.884615	0
chrX	149334017	149334300	284	9	23	8	26	48	15	2	0	82	0.741935	0.351351	0.882353	0
chrX	150857382	150857702	321	34	28	51	7	116	23	12	2	89	0.35443	0.0569106	0.657143	0.021978
chrX	151754698	151755631	934	9	75	9	14	101	67	10	1	70	0.892857	0.121739	0.87013	0.0140845
chrX	154057892	154058565	674	11	42	14	7	51	31	4	0	82	0.75	0.12069	0.885714	0
chrX	154882549	154883647	1099	9	29	27	9	35	18	0	1	79	0.517857	0.204545	1	0.0125
chrX	155115804	155116114	311	9	53	13	9	58	33	8	8	63	0.80303	0.134328	0.804878	0.112676
chrX	156727851	156728577	727	10	75	6	51	166	84	11	2	155	0.925926	0.235023	0.884211	0.0127389
chrX	158617047	158617354	308	8	37	8	26	72	36	3	0	79	0.822222	0.265306	0.923077	0
chrX	158618201	158618423	223	11	280	43	38	480	95	19	2	350	0.866873	0.0733591	0.833333	0.00568182
chrX	158620699	158622021	1323	21	28	113	20	85	10	30	2	87	0.198582	0.190476	0.25	0.0224719
chrX	159419800	159421002	1203	11	66	9	12	93	42	8	0	94	0.88	0.114286	0.84	0
chrX	162245440	162245496	57	8	37	2	9	46	21	5	0	21	0.948718	0.163636	0.807692	0
chrX	162247692	162248112	421	8	97	15	21	153	36	5	0	178	0.866071	0.12069	0.878049	0
chrY	48520	51783	3264	18	89	49	8	114	19	10	0	94	0.644928	0.0655738	0.655172	0
chrY	325315	325379	65	8	42	17	22	124	21	6	0	109	0.711864	0.150685	0.777778	0
chrY	1082871	1083408	538	8	45	10	12	49	16	2	0	38	0.818182	0.196721	0.888889	0
chrY	1614555	1616872	2318	19	69	29	18	152	15	7	0	96	0.704082	0.105882	0.681818	0
chrY	1617160	1617230	71	8	42	4	20	110	27	0	0	136	0.913043	0.153846	1	0
chrY	1937046	1937104	59	11	181	78	69	148	40	4	1	179	0.698842	0.317972	0.909091	0.00555556
chrY	2051382	2051638	257	9	956	89	154	988	433	121	6	1168	0.914833	0.134851	0.781588	0.00511073
chrY	2135141	2135263	123	8	76	24	28	105	33	12	0	103	0.76	0.210526	0.733333	0
		Note
		"WT.rC" indicates the number of reads for which C still remains as C after bisulfite treatment in WT cells. It is the sum of rC at all CG sites within a region
		"WT.rT" indicates the number of reads for which C becomes T after bisulfite treatment in WT cells. It is the sum of rT at all CG sites within a region
		"WT.meth" indicates methylation score of region in WT cells
		"cg" indicates the total CG number within a region
