# Supplementary material for: Distinct roles of DNMT1-dependent and DNMT1-independent methylation patterns in the genome of mouse embryonic stem cells
Source: Genome Biol. 2015 Jun 2;16(1):115. doi: 10.1186/s13059-015-0685-2 (PMC4474455; doi:10.1186/s13059-015-0685-2)
Supplement: Additional file 3: — Table listing identified RRMRs in 1KO cells. [file 13059_2015_685_MOESM3_ESM.xlsx]

## Sheet: Sheet1
chrom	start	end	width	cg	WT.rC	WT.rT	KO1.rC	KO1.rT	DKO.rC	DKO.rT	TKO.rC	TKO.rT	WT.meth	KO1.meth	DKO.meth	TKO.meth
chr1	6906599	6906805	207	16	80	100	77	98	0	99	2	219	0.444444	0.44	0	0.00904977
chr1	8678123	8678585	463	11	138	157	115	260	7	180	2	281	0.467797	0.306667	0.0374332	0.00706714
chr1	17695163	17695378	216	26	43	176	68	276	15	101	2	247	0.196347	0.197674	0.12931	0.00803213
chr1	18527988	18528210	223	13	63	166	34	186	27	144	4	260	0.275109	0.154545	0.157895	0.0151515
chr1	20422913	20423089	177	12	64	101	63	223	6	150	1	204	0.387879	0.22028	0.0384615	0.00487805
chr1	27251011	27251361	351	10	29	108	47	100	1	61	2	185	0.211679	0.319728	0.016129	0.0106952
chr1	30099151	30099242	92	12	22	90	21	94	11	121	0	158	0.196429	0.182609	0.0833333	0
chr1	30428273	30428530	258	22	111	223	134	374	15	231	3	378	0.332335	0.26378	0.0609756	0.00787402
chr1	32322577	32322947	371	11	60	114	64	120	4	59	1	191	0.344828	0.347826	0.0634921	0.00520833
chr1	34349984	34350307	324	17	74	174	24	106	7	72	2	194	0.298387	0.184615	0.0886076	0.0102041
chr1	44538081	44538435	355	13	53	205	49	284	7	172	1	227	0.205426	0.147147	0.0391061	0.00438596
chr1	44665540	44665719	180	18	94	149	57	272	16	53	1	301	0.386831	0.173252	0.231884	0.00331126
chr1	45875057	45875758	702	12	57	108	54	215	12	55	0	190	0.345455	0.200743	0.179104	0
chr1	46640351	46640447	97	29	56	249	80	355	6	96	1	285	0.183607	0.183908	0.0588235	0.0034965
chr1	48602515	48602620	106	17	69	195	82	235	27	115	2	320	0.261364	0.258675	0.190141	0.00621118
chr1	51490461	51490924	464	12	46	99	66	247	7	132	2	221	0.317241	0.210863	0.0503597	0.00896861
chr1	61266545	61266675	131	15	274	41	224	220	70	169	2	374	0.869841	0.504505	0.292887	0.00531915
chr1	63882725	63882976	252	14	50	123	42	181	2	119	1	215	0.289017	0.188341	0.0165289	0.00462963
chr1	75711293	75711481	189	22	73	189	79	224	4	106	1	279	0.278626	0.260726	0.0363636	0.00357143
chr1	76347969	76348158	190	16	111	251	115	465	11	158	3	412	0.30663	0.198276	0.0650888	0.00722892
chr1	81416784	81417212	429	10	34	133	49	126	7	103	1	136	0.203593	0.28	0.0636364	0.00729927
chr1	84260669	84260939	271	11	58	138	47	121	3	89	1	105	0.295918	0.279762	0.0326087	0.00943396
chr1	92320267	92320911	645	14	58	100	111	188	8	170	0	277	0.367089	0.371237	0.0449438	0
chr1	94752670	94753634	965	42	57	121	44	161	3	76	1	188	0.320225	0.214634	0.0379747	0.00529101
chr1	97135730	97135938	209	6	28	49	82	127	15	30	0	118	0.363636	0.392344	0.333333	0
chr1	102650973	102651340	368	12	44	128	86	203	6	116	1	255	0.255814	0.297578	0.0491803	0.00390625
chr1	105013928	105014174	247	8	22	79	60	104	0	38	2	177	0.217822	0.365854	0	0.0111732
chr1	105822642	105822737	96	26	78	198	81	209	9	147	0	323	0.282609	0.27931	0.0576923	0
chr1	105822850	105822997	148	9	68	165	68	123	9	118	3	204	0.291845	0.356021	0.0708661	0.0144928
chr1	106865336	106865998	663	6	20	57	38	65	8	61	1	128	0.25974	0.368932	0.115942	0.00775194
chr1	114947788	114947864	77	14	64	291	66	476	2	228	0	293	0.180282	0.121771	0.00869565	0
chr1	120484523	120484727	205	20	87	205	52	134	2	98	0	165	0.297945	0.27957	0.02	0
chr1	120484803	120484935	133	7	20	77	30	104	3	57	1	136	0.206186	0.223881	0.05	0.00729927
chr1	123099828	123100251	424	18	74	277	66	408	32	142	1	287	0.210826	0.139241	0.183908	0.00347222
chr1	123101031	123101144	114	12	63	184	84	294	4	179	6	250	0.255061	0.222222	0.0218579	0.0234375
chr1	123101215	123101284	70	25	93	223	41	202	23	153	1	223	0.294304	0.168724	0.130682	0.00446429
chr1	134095116	134095530	415	6	12	38	33	80	0	38	0	107	0.24	0.292035	0	0
chr1	143158411	143158699	289	27	81	133	118	367	9	97	0	332	0.378505	0.243299	0.0849057	0
chr1	146654224	146654311	88	14	52	115	56	221	15	99	1	165	0.311377	0.202166	0.131579	0.0060241
chr1	160952261	160952441	181	19	86	244	121	374	13	249	2	428	0.260606	0.244444	0.0496183	0.00465116
chr1	168405343	168405779	437	20	93	178	83	226	10	174	0	356	0.343173	0.268608	0.0543478	0
chr1	178212661	178212729	69	13	43	152	18	128	0	80	2	287	0.220513	0.123288	0	0.00692042
chr1	178829591	178830014	424	22	93	196	99	267	23	261	2	382	0.321799	0.270492	0.0809859	0.00520833
chr1	188886933	188887149	217	8	15	35	39	65	9	29	0	80	0.3	0.375	0.236842	0
chr1	194295273	194295561	289	13	49	45	36	54	18	39	0	78	0.521277	0.4	0.315789	0
chr1	196882260	196882547	288	18	105	158	106	249	18	199	2	378	0.39924	0.298592	0.0829493	0.00526316
chr10	7983014	7983393	380	17	90	243	128	377	24	163	4	323	0.27027	0.253465	0.128342	0.0122324
chr10	8039348	8039766	419	28	44	120	33	184	9	74	0	143	0.268293	0.152074	0.108434	0
chr10	11986447	11986707	261	38	83	587	59	894	8	336	1	623	0.123881	0.0619098	0.0232558	0.00160256
chr10	15066188	15066616	429	14	58	190	57	290	14	148	1	278	0.233871	0.164265	0.0864198	0.00358423
chr10	26974774	26980608	5835	15	52	150	55	239	10	76	1	292	0.257426	0.187075	0.116279	0.00341297
chr10	27539939	27540112	174	13	138	40	108	130	27	100	3	144	0.775281	0.453782	0.212598	0.0204082
chr10	27540355	27541055	701	6	72	112	70	130	21	95	1	183	0.391304	0.35	0.181034	0.00543478
chr10	27542019	27542095	77	63	158	84	82	268	41	151	1	257	0.652893	0.234286	0.213542	0.00387597
chr10	27542246	27542526	281	15	45	125	69	182	14	118	0	240	0.264706	0.2749	0.106061	0
chr10	27544723	27545153	431	12	59	143	44	142	14	97	1	205	0.292079	0.236559	0.126126	0.00485437
chr10	28212167	28214125	1959	15	90	269	51	373	8	240	0	290	0.250696	0.120283	0.0322581	0
chr10	35030502	35030710	209	23	111	171	151	266	26	205	3	427	0.393617	0.36211	0.112554	0.00697674
chr10	35396908	35397121	214	8	15	55	26	75	8	57	0	128	0.214286	0.257426	0.123077	0
chr10	44448427	44449483	1057	22	67	248	45	276	9	220	2	394	0.212698	0.140187	0.0393013	0.00505051
chr10	48551628	48551680	53	7	17	106	23	119	5	74	1	120	0.138211	0.161972	0.0632911	0.00826446
chr10	50392633	50398971	6339	12	66	164	82	267	16	138	0	208	0.286957	0.234957	0.103896	0
chr10	53868534	53868749	216	11	84	33	81	99	11	93	2	160	0.717949	0.45	0.105769	0.0123457
chr10	55976687	55976792	106	12	56	137	39	195	3	69	0	193	0.290155	0.166667	0.0416667	0
chr10	57053145	57053354	210	19	122	371	146	517	7	217	1	416	0.247465	0.220211	0.03125	0.00239808
chr10	57053576	57053671	96	14	82	13	77	55	8	36	1	134	0.863158	0.583333	0.181818	0.00740741
chr10	63126058	63126357	300	44	70	153	49	286	19	94	7	376	0.313901	0.146269	0.168142	0.0182768
chr10	63186536	63186666	131	19	90	193	64	251	51	152	2	332	0.318021	0.203175	0.251232	0.00598802
chr10	86259878	86260286	409	18	93	175	74	235	3	100	5	319	0.347015	0.239482	0.0291262	0.0154321
chr10	88944974	88945480	507	60	104	118	71	252	21	172	0	240	0.468468	0.219814	0.108808	0
chr10	90795077	90795231	155	13	66	155	42	103	12	62	1	156	0.298643	0.289655	0.162162	0.00636943
chr10	115550528	115550805	278	48	118	171	95	224	17	150	2	339	0.408304	0.297806	0.101796	0.0058651
chr10	118926074	118926783	710	7	14	62	25	57	9	32	0	114	0.184211	0.304878	0.219512	0
chr10	121672171	121672848	678	19	48	184	51	176	12	153	3	262	0.206897	0.22467	0.0727273	0.0113208
chr11	11047965	11048401	437	12	97	117	104	194	14	115	1	228	0.453271	0.348993	0.108527	0.00436681
chr11	13215395	13215799	405	13	154	229	103	342	20	141	7	360	0.402089	0.231461	0.124224	0.0190736
chr11	13716302	13716548	247	13	89	219	90	414	21	205	2	257	0.288961	0.178571	0.0929204	0.00772201
chr11	24005693	24007605	1913	18	71	152	95	267	4	103	2	297	0.318386	0.262431	0.0373832	0.00668896
chr11	30935933	30936342	410	26	47	172	33	314	4	134	1	289	0.214612	0.0951009	0.0289855	0.00344828
chr11	41523518	41523813	296	17	85	219	94	429	6	199	3	418	0.279605	0.179732	0.0292683	0.00712589
chr11	46317945	46318101	157	16	212	39	142	158	20	98	1	197	0.844622	0.473333	0.169492	0.00505051
chr11	47241876	47241971	96	27	142	531	108	786	23	346	0	695	0.210996	0.120805	0.0623306	0
chr11	64113189	64113376	188	20	65	118	50	155	7	116	1	227	0.355191	0.243902	0.0569106	0.00438596
chr11	69822624	69822835	212	13	29	117	79	230	15	168	0	244	0.19863	0.255663	0.0819672	0
chr11	70539573	70539876	304	6	35	90	48	85	5	73	0	114	0.28	0.360902	0.0641026	0
chr11	92456147	92456487	341	11	16	84	25	111	2	60	0	132	0.16	0.183824	0.0322581	0
chr12	15198287	15198503	217	15	71	177	84	275	17	175	1	374	0.28629	0.233983	0.0885417	0.00266667
chr12	15198874	15199120	247	6	15	26	34	44	0	45	0	64	0.365854	0.435897	0	0
chr12	15878702	15878770	69	19	106	72	74	169	17	70	1	154	0.595506	0.304527	0.195402	0.00645161
chr12	25951134	25951808	675	29	26	282	42	282	0	110	5	478	0.0844156	0.12963	0	0.010352
chr12	29176471	29176877	407	12	67	172	62	252	5	205	1	291	0.280335	0.197452	0.0238095	0.00342466
chr12	33220595	33220852	258	13	82	239	49	188	6	82	1	190	0.255452	0.206751	0.0681818	0.0052356
chr12	34752540	34752585	46	9	56	217	70	238	2	155	2	202	0.205128	0.227273	0.0127389	0.00980392
chr12	45332494	45332735	242	18	31	89	48	183	7	104	1	231	0.258333	0.207792	0.0630631	0.00431034
chr12	46397795	46397879	85	11	50	214	71	210	3	112	0	210	0.189394	0.252669	0.026087	0
chr12	51349315	51349367	53	15	39	88	39	142	13	87	1	201	0.307087	0.21547	0.13	0.0049505
chr12	54233905	54235951	2047	13	161	646	138	606	23	302	5	775	0.199504	0.185484	0.0707692	0.00641026
chr12	55875965	55876297	333	17	68	187	63	250	11	177	1	332	0.266667	0.201278	0.0585106	0.003003
chr12	56661338	56661562	225	8	16	47	43	63	0	20	0	76	0.253968	0.40566	0	0
chr12	59042690	59042873	184	23	104	352	162	618	12	325	5	775	0.22807	0.207692	0.0356083	0.00641026
chr12	59221600	59221701	102	6	22	15	51	49	7	19	2	56	0.594595	0.51	0.269231	0.0344828
chr12	59257552	59257836	285	9	137	352	204	551	7	232	6	420	0.280164	0.270199	0.0292887	0.0140845
chr12	61571347	61571516	170	138	92	270	97	628	13	199	4	607	0.254144	0.133793	0.0613208	0.00654664
chr12	64219938	64220473	536	6	106	10	115	34	13	30	0	113	0.913793	0.771812	0.302326	0
chr12	64220609	64220814	206	12	237	40	128	130	62	84	0	247	0.855596	0.496124	0.424658	0
chr12	64269484	64269595	112	13	45	75	43	112	0	77	0	264	0.375	0.277419	0	0
chr12	66367203	66367556	354	17	48	133	53	194	6	82	5	206	0.265193	0.214575	0.0681818	0.0236967
chr12	70887080	70887506	427	14	84	275	55	337	14	202	4	320	0.233983	0.140306	0.0648148	0.0123457
chr12	71926914	71926968	55	6	22	62	26	48	9	33	0	60	0.261905	0.351351	0.214286	0
chr12	77321886	77330345	8460	11	138	36	45	30	12	62	0	63	0.793103	0.6	0.162162	0
chr12	87945112	87945162	51	43	111	1152	134	1338	7	262	36	836	0.087886	0.0910326	0.0260223	0.0412844
chr12	92495119	92495937	819	11	49	100	38	125	4	62	3	134	0.328859	0.233129	0.0606061	0.0218978
chr12	92684075	92684229	155	13	44	235	49	184	3	154	0	183	0.157706	0.2103	0.0191083	0
chr12	93410363	93410609	247	14	43	92	50	121	0	28	0	165	0.318519	0.292398	0	0
chr12	96823584	96823810	227	15	36	115	71	201	12	83	1	208	0.238411	0.261029	0.126316	0.00478469
chr12	107920181	107920319	139	6	13	49	35	86	2	79	1	132	0.209677	0.289256	0.0246914	0.0075188
chr12	110271592	110271943	352	16	127	275	85	265	19	119	2	452	0.31592	0.242857	0.137681	0.00440529
chr12	119626512	119626679	168	6	22	30	24	35	3	36	1	97	0.423077	0.40678	0.0769231	0.0102041
chr13	4982472	4982846	375	23	41	196	47	262	6	154	2	259	0.172996	0.152104	0.0375	0.00766284
chr13	5097872	5097956	85	7	25	101	26	53	3	36	0	104	0.198413	0.329114	0.0769231	0
chr13	19530472	19531230	759	15	152	183	143	314	26	153	1	340	0.453731	0.31291	0.145251	0.00293255
chr13	25634607	25634908	302	18	120	62	116	176	38	121	1	159	0.659341	0.39726	0.238994	0.00625
chr13	28567756	28567976	221	14	48	149	57	279	6	124	0	313	0.243655	0.169643	0.0461538	0
chr13	37355011	37355190	180	22	57	216	59	182	13	134	0	378	0.208791	0.244813	0.0884354	0
chr13	38013816	38014948	1133	21	86	239	75	197	7	155	0	383	0.264615	0.275735	0.0432099	0
chr13	43280025	43280609	585	6	16	51	17	44	0	26	1	87	0.238806	0.278689	0	0.0113636
chr13	44965402	44965439	38	27	130	902	219	1355	18	548	0	831	0.125969	0.139136	0.0318021	0
chr13	47835572	47835704	133	13	243	45	238	174	6	77	1	201	0.84375	0.57767	0.0722892	0.0049505
chr13	51190250	51190954	705	12	164	44	128	128	24	116	1	196	0.788462	0.5	0.171429	0.00507614
chr13	53334579	53335681	1103	9	13	57	34	89	4	51	0	93	0.185714	0.276423	0.0727273	0
chr13	89297208	89297416	209	19	177	62	113	177	26	116	3	277	0.740586	0.389655	0.183099	0.0107143
chr13	90733166	90733526	361	21	104	280	95	277	19	228	0	419	0.270833	0.255376	0.0769231	0
chr13	91868551	91868852	302	19	81	221	101	412	12	236	2	325	0.268212	0.196881	0.0483871	0.00611621
chr13	93369177	93369229	53	41	102	257	86	403	7	145	0	348	0.284123	0.175869	0.0460526	0
chr13	96374162	96374584	423	24	89	165	73	148	19	164	1	376	0.350394	0.330317	0.103825	0.00265252
chr13	102455834	102456256	423	16	54	114	102	227	11	164	2	211	0.321429	0.31003	0.0628571	0.00938967
chr13	102549878	102550784	907	13	34	213	41	217	7	181	1	250	0.137652	0.158915	0.037234	0.00398406
chr13	103531806	103533162	1357	15	178	42	152	155	30	97	0	191	0.809091	0.495114	0.23622	0
chr13	107322804	107323098	295	11	96	141	64	218	3	158	2	236	0.405063	0.22695	0.0186335	0.00840336
chr13	111099729	111100009	281	9	36	226	32	186	1	119	2	195	0.137405	0.146789	0.00833333	0.0101523
chr14	11328620	11338332	9713	126	111	276	75	542	32	220	3	426	0.286822	0.121556	0.126984	0.00699301
chr14	14526581	14526890	310	15	41	98	27	121	2	78	0	265	0.294964	0.182432	0.025	0
chr14	16809445	16814816	5372	7	23	64	13	32	2	44	1	94	0.264368	0.288889	0.0434783	0.0105263
chr14	25288555	25289188	634	8	16	88	24	84	0	59	2	137	0.153846	0.222222	0	0.0143885
chr14	32512266	32514516	2251	20	31	126	21	195	8	139	2	233	0.197452	0.0972222	0.0544218	0.00851064
chr14	42404891	42404925	35	19	87	24	67	68	29	65	0	187	0.783784	0.496296	0.308511	0
chr14	42962804	42962873	70	12	135	29	66	52	9	37	0	85	0.823171	0.559322	0.195652	0
chr14	47365651	47365879	229	16	103	174	132	297	19	181	4	348	0.371841	0.307692	0.095	0.0113636
chr14	55598228	55598496	269	6	25	47	25	39	4	31	0	70	0.347222	0.390625	0.114286	0
chr14	73315228	73315440	213	21	67	266	68	311	7	159	0	449	0.201201	0.17942	0.0421687	0
chr14	73316421	73316500	80	12	58	112	61	126	3	62	1	240	0.341176	0.326203	0.0461538	0.00414938
chr14	77477152	77477236	85	23	30	111	43	185	9	102	1	203	0.212766	0.188596	0.0810811	0.00490196
chr14	80489576	80489870	295	6	24	10	13	8	2	15	0	30	0.705882	0.619048	0.117647	0
chr14	80548697	80549551	855	18	59	140	45	137	10	114	0	180	0.296482	0.247253	0.0806452	0
chr14	87858650	87859244	595	23	30	100	33	161	4	124	0	157	0.230769	0.170103	0.03125	0
chr14	91814014	91814373	360	17	54	107	27	128	2	49	0	106	0.335404	0.174194	0.0392157	0
chr14	92439509	92439586	78	31	85	97	70	173	10	57	0	156	0.467033	0.288066	0.149254	0
chr14	104470455	104470722	268	11	143	27	155	105	50	33	0	232	0.841176	0.596154	0.60241	0
chr14	107565442	107565589	148	12	56	87	81	161	12	117	2	196	0.391608	0.334711	0.0930233	0.010101
chr14	108432364	108432442	79	11	154	18	103	60	13	51	2	223	0.895349	0.631902	0.203125	0.00888889
chr14	112795511	112795803	293	11	58	159	72	190	8	99	2	174	0.267281	0.274809	0.0747664	0.0113636
chr14	112831962	112832308	347	19	15	40	38	93	4	43	2	139	0.272727	0.290076	0.0851064	0.0141844
chr14	114198532	114198853	322	20	71	59	57	118	22	79	0	168	0.546154	0.325714	0.217822	0
chr14	117945585	117946120	536	13	178	52	130	127	28	79	1	221	0.773913	0.505837	0.261682	0.0045045
chr14	118940480	118941085	606	21	145	31	107	176	30	110	3	238	0.823864	0.378092	0.214286	0.0124481
chr14	121176672	121176878	207	13	162	40	94	75	5	43	1	79	0.80198	0.556213	0.104167	0.0125
chr14	121633143	121633360	218	6	16	46	22	36	11	75	0	49	0.258065	0.37931	0.127907	0
chr14	123819186	123819333	148	15	74	151	99	325	15	101	3	400	0.328889	0.233491	0.12931	0.00744417
chr14	124279324	124279607	284	14	74	161	82	269	7	71	3	275	0.314894	0.233618	0.0897436	0.0107914
chr15	4622144	4622407	264	19	64	197	44	305	6	174	6	321	0.245211	0.126074	0.0333333	0.0183486
chr15	5319085	5319211	127	13	42	84	50	207	12	140	1	252	0.333333	0.194553	0.0789474	0.00395257
chr15	6842696	6842836	141	15	39	162	25	179	13	116	1	306	0.19403	0.122549	0.100775	0.00325733
chr15	8770957	8771252	296	34	142	256	141	375	3	128	3	375	0.356784	0.273256	0.0229008	0.00793651
chr15	8772240	8773003	764	21	52	149	32	192	8	149	0	215	0.258706	0.142857	0.0509554	0
chr15	10707857	10708335	479	6	27	42	72	72	8	41	0	79	0.391304	0.5	0.163265	0
chr15	20279072	20279318	247	24	180	331	139	367	22	320	2	543	0.35225	0.274704	0.0643275	0.00366972
chr15	26210176	26210445	270	18	95	187	67	262	16	176	9	358	0.336879	0.203647	0.0833333	0.0245232
chr15	27703721	27703918	198	14	59	183	50	240	11	129	2	231	0.243802	0.172414	0.0785714	0.00858369
chr15	29972963	29973180	218	71	72	224	71	205	5	144	3	215	0.243243	0.257246	0.033557	0.0137615
chr15	32325402	32325626	225	40	191	391	197	405	12	245	9	606	0.328179	0.327243	0.0466926	0.0146341
chr15	35047613	35048162	550	9	45	168	62	160	18	60	1	142	0.211268	0.279279	0.230769	0.00699301
chr15	35519541	35519804	264	15	42	150	46	134	11	139	2	315	0.21875	0.255556	0.0733333	0.00630915
chr15	44699357	44699388	32	17	11	83	59	130	10	91	2	238	0.117021	0.312169	0.0990099	0.00833333
chr15	46700314	46700723	410	12	73	168	76	331	17	209	0	279	0.302905	0.186732	0.0752212	0
chr15	46720167	46720444	278	22	87	169	99	283	10	102	3	217	0.339844	0.259162	0.0892857	0.0136364
chr15	49080813	49081035	223	11	182	172	158	338	0	129	2	375	0.514124	0.318548	0	0.00530504
chr15	49209967	49211215	1249	12	152	360	80	441	6	203	2	303	0.296875	0.153551	0.0287081	0.00655738
chr15	50879972	50880658	687	19	70	403	70	659	2	184	1	342	0.147992	0.0960219	0.0107527	0.00291545
chr15	56779373	56779581	209	14	65	281	81	474	9	189	0	366	0.187861	0.145946	0.0454545	0
chr15	62959222	62959449	228	20	38	76	45	137	21	104	2	182	0.333333	0.247253	0.168	0.0108696
chr15	63166403	63166552	150	17	22	141	51	249	37	258	2	251	0.134969	0.17	0.125424	0.00790514
chr15	71480570	71481074	505	11	54	127	56	170	17	105	0	202	0.298343	0.247788	0.139344	0
chr15	76007428	76007539	112	16	60	171	66	174	7	115	0	213	0.25974	0.275	0.057377	0
chr15	76009193	76009392	200	29	110	298	150	400	17	223	2	589	0.269608	0.272727	0.0708333	0.00338409
chr15	78651212	78651341	130	28	34	261	39	312	22	236	1	396	0.115254	0.111111	0.0852713	0.00251889
chr15	84144990	84145445	456	7	27	99	43	116	2	46	0	112	0.214286	0.27044	0.0416667	0
chr15	89788321	89788639	319	37	42	161	60	210	12	60	1	240	0.206897	0.222222	0.166667	0.00414938
chr15	93000378	93000631	254	31	133	373	147	513	47	301	4	610	0.262846	0.222727	0.135057	0.00651466
chr15	94132213	94132433	221	16	49	118	45	136	19	107	2	243	0.293413	0.248619	0.150794	0.00816327
chr15	95559259	95559737	479	20	56	269	45	295	8	182	1	308	0.172308	0.132353	0.0421053	0.00323625
chr15	103241864	103242272	409	15	161	231	195	350	24	262	2	295	0.410714	0.357798	0.0839161	0.00673401
chr16	11860319	11860416	98	8	19	85	27	100	2	47	5	188	0.182692	0.212598	0.0408163	0.0259067
chr16	19413320	19413586	267	16	85	245	76	322	16	210	0	346	0.257576	0.190955	0.0707965	0
chr16	27608641	27608807	167	18	109	296	76	272	21	218	2	409	0.269136	0.218391	0.0878661	0.00486618
chr16	28500958	28501218	261	16	71	195	78	197	22	156	1	238	0.266917	0.283636	0.123596	0.0041841
chr16	29516434	29516755	322	13	88	179	63	206	10	111	2	218	0.329588	0.234201	0.0826446	0.00909091
chr16	31325519	31327647	2129	16	131	499	137	795	14	298	2	668	0.207937	0.146996	0.0448718	0.00298507
chr16	36707615	36710405	2791	14	84	288	89	334	7	188	1	418	0.225806	0.210402	0.0358974	0.00238663
chr16	44894158	44894625	468	12	22	27	37	97	2	54	0	55	0.44898	0.276119	0.0357143	0
chr16	48497453	48497670	218	14	78	239	58	239	7	173	3	303	0.246057	0.195286	0.0388889	0.00980392
chr16	51252351	51252573	223	12	22	67	29	187	1	60	6	188	0.247191	0.134259	0.0163934	0.0309278
chr16	52281297	52281550	254	19	46	121	81	168	18	104	0	165	0.275449	0.325301	0.147541	0
chr16	53530286	53530501	216	21	41	116	40	227	6	87	3	166	0.261146	0.149813	0.0645161	0.0177515
chr16	54465181	54465394	214	53	143	249	116	359	12	223	2	515	0.364796	0.244211	0.0510638	0.00386847
chr16	54867673	54867885	213	12	81	113	97	173	20	92	0	253	0.417526	0.359259	0.178571	0
chr16	62710838	62711046	209	19	113	150	85	260	21	157	1	197	0.429658	0.246377	0.117978	0.00505051
chr16	67934530	67934738	209	13	96	291	109	423	19	258	1	437	0.248062	0.204887	0.0685921	0.00228311
chr16	68548056	68548250	195	18	41	229	61	417	4	209	1	306	0.151852	0.127615	0.0187793	0.00325733
chr16	69208968	69209177	210	15	49	151	49	218	3	136	3	290	0.245	0.183521	0.0215827	0.0102389
chr16	70558677	70558961	285	11	113	178	79	240	10	165	0	232	0.388316	0.247649	0.0571429	0
chr16	73657211	73663061	5851	18	117	327	134	508	23	295	3	393	0.263514	0.208723	0.072327	0.00757576
chr16	78563252	78563942	691	11	171	26	237	173	32	161	0	294	0.86802	0.578049	0.165803	0
chr16	83450562	83451534	973	11	84	114	81	181	10	149	0	164	0.424242	0.30916	0.0628931	0
chr16	85719915	85720088	174	19	50	148	107	230	28	85	0	238	0.252525	0.317507	0.247788	0
chr16	87721174	87721580	407	19	35	153	45	128	9	100	3	157	0.18617	0.260116	0.0825688	0.01875
chr16	88029479	88029715	237	32	97	560	171	798	6	365	0	571	0.147641	0.176471	0.0161725	0
chr16	90011916	90012087	172	53	91	1151	321	1367	20	565	8	1319	0.0732689	0.190166	0.034188	0.00602864
chr16	90433544	90434373	830	17	63	122	98	326	27	167	4	236	0.340541	0.231132	0.139175	0.0166667
chr16	92553058	92553285	228	16	115	514	102	715	30	289	2	596	0.18283	0.124847	0.0940439	0.00334448
chr17	4082160	4082384	225	13	74	98	42	103	12	102	0	113	0.430233	0.289655	0.105263	0
chr17	7948810	7949202	393	8	20	133	51	116	5	63	0	143	0.130719	0.305389	0.0735294	0
chr17	10642695	10643034	340	13	88	284	102	298	17	202	1	416	0.236559	0.255	0.0776256	0.00239808
chr17	15158918	15190223	31306	26	54	158	68	192	0	93	0	214	0.254717	0.261538	0	0
chr17	22840173	22840367	195	19	84	187	98	347	3	198	4	268	0.309963	0.220225	0.0149254	0.0147059
chr17	28974393	28974619	227	14	23	48	45	132	2	107	0	125	0.323944	0.254237	0.0183486	0
chr17	30618490	30619222	733	21	187	47	110	152	37	108	2	292	0.799145	0.419847	0.255172	0.00680272
chr17	40834380	40834590	211	19	167	75	144	198	24	123	0	178	0.690083	0.421053	0.163265	0
chr17	44081745	44081885	141	15	61	126	63	187	7	174	5	288	0.326203	0.252	0.038674	0.0170648
chr17	53256630	53256716	87	21	124	145	150	182	12	92	0	265	0.460967	0.451807	0.115385	0
chr17	54252277	54252485	209	27	74	281	87	415	29	253	5	477	0.208451	0.173307	0.102837	0.0103734
chr17	55313174	55313590	417	17	194	77	81	71	10	66	0	162	0.715867	0.532895	0.131579	0
chr17	55517009	55517337	329	11	90	229	70	303	13	167	3	326	0.282132	0.187668	0.0722222	0.00911854
chr17	60582948	60583170	223	12	91	226	62	363	17	208	3	301	0.287066	0.145882	0.0755556	0.00986842
chr17	62868553	62869867	1315	488	67	53	60	157	21	103	4	179	0.558333	0.276498	0.169355	0.0218579
chr17	63511473	63513310	1838	11	49	91	34	167	12	102	1	175	0.35	0.169154	0.105263	0.00568182
chr17	63961120	63961342	223	12	172	109	118	151	2	106	2	236	0.6121	0.438662	0.0185185	0.00840336
chr17	80047131	80047724	594	12	198	44	148	160	26	100	1	166	0.818182	0.480519	0.206349	0.00598802
chr17	81753133	81753557	425	14	57	205	75	286	2	146	0	255	0.217557	0.207756	0.0135135	0
chr17	88948308	88948885	578	11	38	74	46	101	7	79	0	150	0.339286	0.312925	0.0813953	0
chr18	4022733	4023274	542	32	32	157	29	310	19	121	1	337	0.169312	0.0855457	0.135714	0.00295858
chr18	14385982	14387545	1564	13	62	159	58	239	15	153	2	288	0.280543	0.195286	0.0892857	0.00689655
chr18	15853839	15854179	341	21	51	104	45	160	3	145	0	260	0.329032	0.219512	0.0202703	0
chr18	17598750	17598977	228	23	107	250	95	358	9	143	0	216	0.29972	0.209713	0.0592105	0
chr18	19441484	19441668	185	18	81	230	79	285	3	152	1	313	0.26045	0.217033	0.0193548	0.00318471
chr18	20521563	20521820	258	13	136	298	86	297	22	129	0	347	0.313364	0.224543	0.145695	0
chr18	27620782	27621049	268	9	44	20	56	46	23	21	0	85	0.6875	0.54902	0.522727	0
chr18	33794844	33795003	160	14	102	175	82	245	13	234	1	245	0.368231	0.250765	0.0526316	0.00406504
chr18	40324047	40324187	141	13	155	32	122	117	19	119	2	258	0.828877	0.51046	0.137681	0.00769231
chr18	47348272	47348448	177	11	101	121	132	156	30	222	0	227	0.454955	0.458333	0.119048	0
chr18	50413153	50413445	293	23	52	173	84	284	10	191	9	381	0.231111	0.228261	0.0497512	0.0230769
chr18	69837682	69838534	853	23	182	49	124	190	31	55	3	228	0.787879	0.394904	0.360465	0.012987
chr18	69941198	69943089	1892	17	44	152	56	221	9	182	2	284	0.22449	0.202166	0.0471204	0.00699301
chr18	74090574	74090713	140	14	43	85	58	163	5	76	0	169	0.335938	0.262443	0.0617284	0
chr18	79154945	79155272	328	21	91	279	111	434	14	255	7	457	0.245946	0.20367	0.0520446	0.0150862
chr18	80814098	80814249	152	17	119	196	139	283	26	134	1	116	0.377778	0.329384	0.1625	0.00854701
chr18	81390267	81392350	2084	13	75	117	75	157	10	51	1	278	0.390625	0.323276	0.163934	0.00358423
chr18	83171167	83171502	336	16	102	269	73	276	9	145	2	350	0.274933	0.209169	0.0584416	0.00568182
chr18	84779418	84779789	372	19	61	234	46	315	18	132	3	426	0.20678	0.127424	0.12	0.00699301
chr18	88472740	88473002	263	11	96	131	63	121	7	89	1	238	0.422907	0.342391	0.0729167	0.0041841
chr18	89539413	89539621	209	11	64	93	53	112	12	188	0	152	0.407643	0.321212	0.06	0
chr19	30059380	30059850	471	18	75	247	88	481	2	174	3	317	0.232919	0.154657	0.0113636	0.009375
chr19	35730847	35731282	436	31	74	230	69	360	20	175	7	508	0.243421	0.160839	0.102564	0.0135922
chr19	49415901	49422397	6497	64	183	171	109	307	26	135	0	378	0.516949	0.262019	0.161491	0
chr19	53772039	53772736	698	22	132	314	168	366	8	283	4	327	0.295964	0.314607	0.0274914	0.0120846
chr2	6295297	6295473	177	11	92	206	93	260	17	192	2	389	0.308725	0.263456	0.0813397	0.00511509
chr2	9435946	9436076	131	14	34	236	57	403	5	169	3	423	0.125926	0.123913	0.0287356	0.00704225
chr2	12563127	12563252	126	15	51	132	48	176	10	96	0	235	0.278689	0.214286	0.0943396	0
chr2	16690151	16690315	165	13	40	126	46	141	4	89	1	172	0.240964	0.245989	0.0430108	0.00578035
chr2	21924976	21925268	293	11	54	112	62	141	12	73	0	143	0.325301	0.305419	0.141176	0
chr2	21925801	21926477	677	15	29	86	19	160	1	67	2	258	0.252174	0.106145	0.0147059	0.00769231
chr2	21926792	21927348	557	20	41	158	24	186	13	114	0	158	0.20603	0.114286	0.102362	0
chr2	21998743	21998951	209	20	50	105	50	134	16	108	0	338	0.322581	0.271739	0.129032	0
chr2	41630609	41630833	225	22	43	303	45	362	20	290	5	512	0.124277	0.110565	0.0645161	0.00967118
chr2	46585267	46585526	260	18	72	142	61	253	4	93	7	332	0.336449	0.194268	0.0412371	0.020649
chr2	46864723	46864948	226	23	35	157	26	200	11	140	1	173	0.182292	0.115044	0.0728477	0.00574713
chr2	53314824	53315008	185	11	49	101	56	119	4	59	0	242	0.326667	0.32	0.0634921	0
chr2	56074508	56074694	187	8	32	19	92	41	4	46	1	79	0.627451	0.691729	0.08	0.0125
chr2	56651053	56651372	320	14	32	128	55	320	16	142	1	264	0.2	0.146667	0.101266	0.00377358
chr2	56652937	56653177	241	14	92	152	105	393	20	157	1	283	0.377049	0.210843	0.112994	0.00352113
chr2	58739999	58740291	293	19	38	168	55	191	4	117	2	434	0.184466	0.223577	0.0330579	0.00458716
chr2	63444962	63445304	343	22	97	190	78	269	18	192	5	392	0.337979	0.224784	0.0857143	0.0125945
chr2	63982972	63983234	263	13	75	97	56	106	16	87	2	240	0.436047	0.345679	0.15534	0.00826446
chr2	64150951	64151244	294	22	69	279	62	267	7	189	5	298	0.198276	0.18845	0.0357143	0.0165017
chr2	68153913	68154132	220	23	65	189	80	225	9	214	0	300	0.255906	0.262295	0.0403587	0
chr2	80845574	80845773	200	19	74	262	114	324	15	101	2	303	0.220238	0.260274	0.12931	0.00655738
chr2	82881514	82881804	291	7	24	165	39	180	13	108	0	202	0.126984	0.178082	0.107438	0
chr2	86683114	86683454	341	9	46	139	79	151	9	100	0	234	0.248649	0.343478	0.0825688	0
chr2	92200534	92201329	796	16	146	277	118	452	23	251	0	381	0.345154	0.207018	0.0839416	0
chr2	94490363	94490530	168	14	83	272	85	337	6	156	2	271	0.233803	0.201422	0.037037	0.00732601
chr2	103855990	103856286	297	18	43	142	73	233	10	126	0	221	0.232432	0.238562	0.0735294	0
chr2	106947123	106947459	337	23	80	375	53	470	5	217	1	552	0.175824	0.101338	0.0225225	0.00180832
chr2	109475653	109475906	254	19	43	84	80	176	13	50	6	233	0.338583	0.3125	0.206349	0.0251046
chr2	113569498	113569570	73	15	173	412	117	536	33	242	3	388	0.295726	0.179173	0.12	0.00767263
chr2	125237516	125238359	844	8	15	123	39	94	28	17	0	117	0.108696	0.293233	0.622222	0
chr2	126064642	126064851	210	15	99	298	79	338	7	176	2	314	0.24937	0.189448	0.0382514	0.00632911
chr2	137177689	137177949	261	6	43	129	56	182	13	84	0	162	0.25	0.235294	0.134021	0
chr2	148804184	148804561	378	20	71	198	66	236	10	191	4	316	0.263941	0.218543	0.0497512	0.0125
chr2	150985681	150985957	277	41	85	249	96	341	17	181	3	365	0.254491	0.21968	0.0858586	0.00815217
chr2	168579937	168580181	245	33	46	156	97	286	10	196	3	322	0.227723	0.253264	0.0485437	0.00923077
chr2	171329483	171329515	33	14	60	64	38	61	2	37	0	124	0.483871	0.383838	0.0512821	0
chr2	174469716	174470160	445	15	18	72	69	157	6	103	1	204	0.2	0.30531	0.0550459	0.00487805
chr3	3319599	3319733	135	9	20	95	35	104	7	41	1	181	0.173913	0.251799	0.145833	0.00549451
chr3	6297823	6298262	440	12	47	178	66	270	2	62	1	210	0.208889	0.196429	0.03125	0.00473934
chr3	6298739	6299704	966	33	111	290	120	434	14	232	2	601	0.276808	0.216606	0.0569106	0.00331675
chr3	6301499	6301651	153	13	82	61	65	82	8	57	3	147	0.573427	0.442177	0.123077	0.02
chr3	6302955	6303511	557	13	99	252	91	295	19	158	1	283	0.282051	0.235751	0.107345	0.00352113
chr3	6608059	6608456	398	15	86	266	82	298	8	222	1	338	0.244318	0.215789	0.0347826	0.00294985
chr3	8392755	8393350	596	15	53	124	47	129	12	89	1	195	0.299435	0.267045	0.118812	0.00510204
chr3	10810446	10810602	157	12	171	387	108	404	8	176	3	333	0.306452	0.210938	0.0434783	0.00892857
chr3	10968052	10968246	195	12	115	19	117	113	28	75	0	139	0.858209	0.508696	0.271845	0
chr3	16478710	16478886	177	14	119	44	141	183	21	73	0	121	0.730061	0.435185	0.223404	0
chr3	17809088	17809617	530	11	20	73	33	117	3	85	2	120	0.215054	0.22	0.0340909	0.0163934
chr3	18456931	18457231	301	28	89	419	134	556	7	371	3	668	0.175197	0.194203	0.0185185	0.00447094
chr3	18872322	18872595	274	15	130	233	124	305	12	176	2	305	0.358127	0.289044	0.0638298	0.00651466
chr3	20522612	20522884	273	13	54	96	60	148	3	54	3	160	0.36	0.288462	0.0526316	0.0184049
chr3	22629309	22629529	221	17	78	167	134	290	17	188	2	217	0.318367	0.316038	0.0829268	0.00913242
chr3	26682967	26683171	205	19	106	188	65	211	2	94	0	203	0.360544	0.235507	0.0208333	0
chr3	27344379	27345230	852	18	106	192	97	328	18	197	1	377	0.355705	0.228235	0.0837209	0.0026455
chr3	27520865	27521817	953	6	18	46	26	48	10	36	1	51	0.28125	0.351351	0.217391	0.0192308
chr3	29366542	29366684	143	14	47	168	64	233	8	93	0	367	0.218605	0.215488	0.0792079	0
chr3	29618412	29618612	201	17	25	86	26	93	5	86	1	146	0.225225	0.218487	0.0549451	0.00680272
chr3	33100130	33100350	221	15	24	99	31	80	17	88	1	161	0.195122	0.279279	0.161905	0.00617284
chr3	34343457	34344570	1114	6	13	13	43	43	24	2	0	88	0.5	0.5	0.923077	0
chr3	36752254	36752518	265	59	61	289	84	487	13	225	3	624	0.174286	0.14711	0.0546218	0.00478469
chr3	42512749	42513148	400	17	56	170	49	238	12	128	2	309	0.247788	0.170732	0.0857143	0.00643087
chr3	45152111	45152150	40	16	58	118	70	164	8	108	3	303	0.329545	0.299145	0.0689655	0.00980392
chr3	45945871	45946117	247	13	72	158	46	167	1	78	1	177	0.313043	0.215962	0.0126582	0.00561798
chr3	52721135	52721362	228	13	52	147	64	174	11	127	2	165	0.261307	0.268908	0.0797101	0.011976
chr3	52721558	52721778	221	18	67	238	70	318	2	172	1	251	0.219672	0.180412	0.0114943	0.00396825
chr3	54980384	54980400	17	43	88	342	152	489	17	362	3	719	0.204651	0.237129	0.0448549	0.00415512
chr3	56175432	56175702	271	25	178	363	187	610	8	195	2	730	0.32902	0.23463	0.0394089	0.00273224
chr3	65875534	65875805	272	11	39	75	46	111	3	79	1	140	0.342105	0.292994	0.0365854	0.0070922
chr3	66965783	66965938	156	17	157	467	159	718	23	151	4	367	0.251603	0.1813	0.132184	0.0107817
chr3	72091239	72091476	238	15	88	335	33	290	7	203	1	364	0.208038	0.102167	0.0333333	0.00273973
chr3	78299824	78300124	301	11	25	80	40	101	8	122	1	221	0.238095	0.283688	0.0615385	0.0045045
chr3	90900800	90901487	688	14	94	190	87	319	4	162	3	393	0.330986	0.214286	0.0240964	0.00757576
chr3	92357509	92357871	363	13	38	72	33	101	17	78	0	205	0.345455	0.246269	0.178947	0
chr3	93726421	93726580	160	18	161	120	125	266	23	101	0	351	0.572954	0.319693	0.185484	0
chr3	102739508	102739739	232	6	37	112	54	129	16	72	0	114	0.248322	0.295082	0.181818	0
chr3	108042886	108043088	203	13	82	244	51	273	6	165	0	226	0.251534	0.157407	0.0350877	0
chr3	109421882	109422090	209	6	20	83	34	112	1	104	0	83	0.194175	0.232877	0.00952381	0
chr3	110012250	110012458	209	20	48	108	41	170	13	72	0	140	0.307692	0.194313	0.152941	0
chr3	111494520	111495318	799	14	57	193	69	191	11	168	1	240	0.228	0.265385	0.0614525	0.00414938
chr3	111495474	111495526	53	7	75	181	87	175	10	80	0	171	0.292969	0.332061	0.111111	0
chr3	116050732	116050864	133	6	17	55	27	81	7	34	0	86	0.236111	0.25	0.170732	0
chr3	116609008	116609066	59	32	87	195	71	213	10	107	0	448	0.308511	0.25	0.0854701	0
chr3	119808266	119808810	545	6	35	83	19	52	13	34	1	165	0.29661	0.267606	0.276596	0.0060241
chr3	120631118	120631333	216	21	171	49	169	219	97	117	1	218	0.777273	0.435567	0.453271	0.00456621
chr3	124778944	124779020	77	14	137	230	119	406	9	159	2	357	0.373297	0.226667	0.0535714	0.00557103
chr3	125668498	125668550	53	14	52	145	58	315	3	111	2	221	0.263959	0.155496	0.0263158	0.00896861
chr3	125668706	125668758	53	26	37	72	37	182	3	91	1	316	0.33945	0.16895	0.0319149	0.00315457
chr3	128628536	128629642	1107	58	72	272	60	354	12	131	1	300	0.209302	0.144928	0.0839161	0.00332226
chr3	130457563	130457828	266	6	17	24	24	32	7	46	0	69	0.414634	0.428571	0.132075	0
chr3	134545112	134545324	213	14	140	222	84	230	18	141	1	256	0.38674	0.267516	0.113208	0.00389105
chr3	140435849	140436265	417	13	81	75	70	138	11	66	1	123	0.519231	0.336538	0.142857	0.00806452
chr3	144491987	144492792	806	30	162	483	131	579	13	325	3	820	0.251163	0.184507	0.0384615	0.0036452
chr3	145528190	145528267	78	23	56	260	96	276	17	277	4	386	0.177215	0.258065	0.0578231	0.0102564
chr3	146019307	146019565	259	17	120	46	59	173	12	87	3	216	0.722892	0.25431	0.121212	0.0136986
chr3	149748148	149748350	203	39	181	379	221	588	29	278	2	700	0.323214	0.273177	0.0944625	0.002849
chr3	151620348	151620776	429	12	82	200	57	215	3	120	2	418	0.29078	0.209559	0.0243902	0.0047619
chr3	154793093	154796018	2926	11	68	139	82	204	3	109	0	291	0.328502	0.286713	0.0267857	0
chr4	5642148	5642335	188	15	42	164	41	259	19	154	3	338	0.203883	0.136667	0.109827	0.00879765
chr4	7551955	7552186	232	12	70	34	44	88	14	76	0	123	0.673077	0.333333	0.155556	0
chr4	12252846	12253062	217	17	120	170	88	201	8	121	2	335	0.413793	0.304498	0.0620155	0.00593472
chr4	13052074	13054382	2309	6	25	61	28	54	2	45	0	119	0.290698	0.341463	0.0425532	0
chr4	13975167	13975239	73	27	112	109	74	132	13	157	1	213	0.506787	0.359223	0.0764706	0.0046729
chr4	16710356	16710677	322	22	43	187	76	308	19	188	2	395	0.186957	0.197917	0.0917874	0.00503778
chr4	19677285	19677744	460	14	24	118	33	118	6	65	1	225	0.169014	0.218543	0.084507	0.00442478
chr4	21309531	21309875	345	14	55	164	78	256	6	189	0	291	0.251142	0.233533	0.0307692	0
chr4	21578436	21578699	264	22	102	579	82	520	3	133	3	440	0.14978	0.136213	0.0220588	0.00677201
chr4	23468877	23470475	1599	6	31	95	66	158	4	116	1	138	0.246032	0.294643	0.0333333	0.00719424
chr4	25034914	25035337	424	11	153	29	111	114	18	97	1	185	0.840659	0.493333	0.156522	0.00537634
chr4	25654864	25654991	128	18	74	147	73	188	7	151	0	274	0.334842	0.279693	0.0443038	0
chr4	25767913	25768338	426	12	141	146	73	172	29	107	1	142	0.491289	0.297959	0.213235	0.00699301
chr4	31864549	31864920	372	11	55	112	40	139	4	114	1	162	0.329341	0.223464	0.0338983	0.00613497
chr4	31865304	31865512	209	6	20	70	65	120	0	53	2	81	0.222222	0.351351	0	0.0240964
chr4	37558600	37558808	209	11	62	134	83	259	5	131	0	193	0.316327	0.24269	0.0367647	0
chr4	43676820	43677480	661	21	87	87	48	94	15	102	2	147	0.5	0.338028	0.128205	0.0134228
chr4	49341864	49341932	69	6	29	56	70	124	2	41	1	98	0.341176	0.360825	0.0465116	0.010101
chr4	56668685	56669272	588	6	32	45	28	38	1	59	0	108	0.415584	0.424242	0.0166667	0
chr4	58623547	58623702	156	24	54	306	36	274	10	129	2	217	0.15	0.116129	0.0719424	0.00913242
chr4	62379650	62379745	96	15	47	128	92	358	17	167	3	464	0.268571	0.204444	0.0923913	0.00642398
chr4	67951738	67951790	53	46	47	266	58	427	9	227	0	369	0.15016	0.119588	0.0381356	0
chr4	69447932	69448087	156	17	91	450	59	423	14	279	2	406	0.168207	0.122407	0.0477816	0.00490196
chr4	75001240	75001517	278	21	32	156	49	303	4	68	9	342	0.170213	0.139205	0.0555556	0.025641
chr4	80795160	80795207	48	28	140	336	160	509	17	252	1	581	0.294118	0.239163	0.063197	0.00171821
chr4	81351039	81351108	70	19	108	359	100	404	28	197	5	462	0.231263	0.198413	0.124444	0.0107066
chr4	81687205	81687522	318	12	37	106	41	161	9	81	2	187	0.258741	0.20297	0.1	0.010582
chr4	82712830	82713053	224	34	127	633	123	751	17	432	6	553	0.167105	0.140732	0.0378619	0.0107335
chr4	83289039	83289710	672	23	61	488	73	626	8	248	6	532	0.111111	0.104435	0.03125	0.0111524
chr4	93447259	93447546	288	16	143	530	72	526	12	241	0	346	0.212481	0.120401	0.0474308	0
chr4	96661293	96661709	417	6	42	20	28	19	14	54	1	90	0.677419	0.595745	0.205882	0.010989
chr4	104519353	104519623	271	26	177	857	181	923	16	395	3	602	0.17118	0.163949	0.0389294	0.00495868
chr4	104735930	104736103	174	13	89	350	69	339	9	157	1	304	0.202733	0.169118	0.0542169	0.00327869
chr4	109858824	109859786	963	21	91	64	75	142	16	52	2	155	0.587097	0.345622	0.235294	0.0127389
chr4	122390014	122390337	324	7	22	57	34	71	12	69	2	130	0.278481	0.32381	0.148148	0.0151515
chr4	126910815	126911042	228	21	76	182	85	289	0	123	1	363	0.294574	0.227273	0	0.00274725
chr4	128172733	128172816	84	31	42	229	41	315	1	165	1	346	0.154982	0.115169	0.0060241	0.00288184
chr4	137074047	137074553	507	21	40	153	57	246	13	82	1	225	0.207254	0.188119	0.136842	0.00442478
chr4	150386385	150386679	295	18	74	262	48	240	18	76	1	290	0.220238	0.166667	0.191489	0.00343643
chr5	9049495	9050738	1244	39	115	327	73	323	11	192	2	548	0.260181	0.184343	0.0541872	0.00363636
chr5	11064748	11064932	185	11	52	127	62	239	23	146	0	315	0.290503	0.20598	0.136095	0
chr5	24263469	24263647	179	20	171	374	138	411	19	317	7	603	0.313761	0.251366	0.0565476	0.0114754
chr5	36580801	36581044	244	14	44	127	36	161	13	60	3	185	0.25731	0.182741	0.178082	0.0159574
chr5	39228479	39228606	128	15	82	258	67	259	15	156	0	345	0.241176	0.205521	0.0877193	0
chr5	39429129	39429273	145	55	64	135	73	321	6	87	1	305	0.321608	0.185279	0.0645161	0.00326797
chr5	40467381	40467603	223	15	81	320	72	447	4	215	2	323	0.201995	0.138728	0.0182648	0.00615385
chr5	43218415	43218831	417	14	156	379	113	390	8	238	1	400	0.291589	0.224652	0.0325203	0.00249377
chr5	43219202	43219410	209	28	58	140	91	270	31	208	2	370	0.292929	0.252078	0.129707	0.00537634
chr5	46850185	46850351	167	14	74	253	54	237	22	156	1	305	0.2263	0.185567	0.123596	0.00326797
chr5	46850683	46850982	300	15	16	109	47	240	13	92	1	236	0.128	0.163763	0.12381	0.00421941
chr5	53293466	53293674	209	13	45	107	40	140	7	105	0	239	0.296053	0.222222	0.0625	0
chr5	61120216	61120428	213	61	79	201	93	354	10	84	2	390	0.282143	0.208054	0.106383	0.00510204
chr5	61684185	61685069	885	17	74	124	72	213	11	110	11	153	0.373737	0.252632	0.0909091	0.0670732
chr5	66410513	66410720	208	7	17	53	21	67	5	41	0	83	0.242857	0.238636	0.108696	0
chr5	66418005	66418179	175	12	108	153	110	273	13	135	0	245	0.413793	0.287206	0.0878378	0
chr5	67775675	67776123	449	12	75	166	82	286	0	139	3	360	0.311203	0.222826	0	0.00826446
chr5	68610844	68611054	211	26	44	151	80	358	11	209	1	259	0.225641	0.182648	0.05	0.00384615
chr5	68613041	68613268	228	17	86	234	73	382	15	227	1	381	0.26875	0.16044	0.0619835	0.0026178
chr5	69514747	69515723	977	6	44	101	70	145	0	75	5	136	0.303448	0.325581	0	0.035461
chr5	71645248	71645475	228	6	10	43	22	75	2	59	0	76	0.188679	0.226804	0.0327869	0
chr5	72223526	72223664	139	16	189	104	122	234	22	126	0	264	0.645051	0.342697	0.148649	0
chr5	74661203	74661982	780	8	18	160	31	196	5	96	1	181	0.101124	0.136564	0.049505	0.00549451
chr5	85969753	85969912	160	12	89	325	61	293	4	253	1	363	0.214976	0.172316	0.0155642	0.00274725
chr5	87023521	87023829	309	21	91	216	117	288	3	195	0	268	0.296417	0.288889	0.0151515	0
chr5	94475035	94475287	253	26	269	230	165	408	12	186	2	546	0.539078	0.287958	0.0606061	0.00364964
chr5	96449330	96449382	53	22	226	47	148	212	54	133	0	183	0.827839	0.411111	0.28877	0
chr5	96449538	96449614	77	16	102	288	86	335	12	167	2	408	0.261538	0.204276	0.0670391	0.00487805
chr5	98678720	98681136	2417	17	25	127	30	204	5	137	2	318	0.164474	0.128205	0.0352113	0.00625
chr5	100335380	100335476	97	9	9	45	25	70	5	75	3	159	0.166667	0.263158	0.0625	0.0185185
chr5	109575176	109575521	346	12	37	127	47	195	0	72	1	169	0.22561	0.194215	0	0.00588235
chr5	118454602	118455636	1035	14	47	133	65	188	10	98	6	321	0.261111	0.256917	0.0925926	0.0183486
chr5	132056372	132057509	1138	27	108	325	139	501	19	238	5	603	0.249423	0.217188	0.07393	0.00822368
chr5	133798310	133798532	223	14	90	137	66	209	3	51	0	225	0.396476	0.24	0.0555556	0
chr6	11401473	11401679	207	12	174	295	130	386	14	234	5	519	0.371002	0.251938	0.0564516	0.00954198
chr6	12571364	12571432	69	19	102	111	107	277	17	96	3	215	0.478873	0.278646	0.150442	0.0137615
chr6	17312801	17313513	713	24	99	211	111	350	21	178	2	494	0.319355	0.240781	0.105528	0.00403226
chr6	18730879	18731512	634	16	126	33	60	121	13	76	0	132	0.792453	0.331492	0.146067	0
chr6	22595900	22596112	213	6	14	49	29	74	6	27	0	109	0.222222	0.281553	0.181818	0
chr6	23624668	23624894	227	13	132	18	112	118	32	50	3	165	0.88	0.486957	0.390244	0.0178571
chr6	26831222	26831430	209	12	46	187	57	238	16	122	2	224	0.197425	0.19322	0.115942	0.00884956
chr6	35824879	35826224	1346	20	85	224	104	450	24	283	6	478	0.275081	0.187726	0.0781759	0.0123967
chr6	36306998	36307050	53	17	49	178	56	291	16	194	3	276	0.215859	0.161383	0.0761905	0.0107527
chr6	41757025	41757358	334	23	98	216	133	324	24	240	2	460	0.312102	0.291028	0.0909091	0.004329
chr6	41830294	41830653	360	21	43	203	39	327	3	169	3	384	0.174797	0.106557	0.0174419	0.00775194
chr6	43599087	43601890	2804	6	34	109	46	128	2	66	0	126	0.237762	0.264368	0.0294118	0
chr6	44735477	44735549	73	11	33	54	13	66	4	49	0	128	0.37931	0.164557	0.0754717	0
chr6	52931054	52932168	1115	15	145	39	142	207	53	89	0	205	0.788043	0.406877	0.373239	0
chr6	58381071	58381225	155	15	152	49	135	129	23	113	2	154	0.756219	0.511364	0.169118	0.0128205
chr6	66958405	66958665	261	12	103	22	128	107	7	99	0	101	0.824	0.544681	0.0660377	0
chr6	67458085	67458412	328	6	42	78	64	140	3	52	0	86	0.35	0.313725	0.0545455	0
chr6	73056380	73056701	322	16	108	287	203	486	16	249	1	411	0.273418	0.29463	0.0603774	0.00242718
chr6	93326481	93326754	274	17	54	242	48	219	26	109	0	370	0.182432	0.179775	0.192593	0
chr6	96919869	96920044	176	6	13	48	22	54	2	34	0	122	0.213115	0.289474	0.0555556	0
chr6	98489730	98490789	1060	17	134	329	106	538	22	158	4	499	0.289417	0.164596	0.122222	0.00795229
chr6	99005177	99007252	2076	11	54	190	66	371	2	122	3	225	0.221311	0.15103	0.016129	0.0131579
chr6	99086175	99087147	973	11	24	36	43	52	1	37	0	53	0.4	0.452632	0.0263158	0
chr6	99326176	99326373	198	17	32	145	54	302	3	104	2	271	0.180791	0.151685	0.0280374	0.00732601
chr6	100444711	100445483	773	19	77	126	39	123	3	145	7	153	0.37931	0.240741	0.0202703	0.04375
chr6	101594005	101594255	251	12	81	43	32	68	7	43	1	115	0.653226	0.32	0.14	0.00862069
chr6	101991616	101991668	53	11	52	106	37	114	3	77	1	234	0.329114	0.245033	0.0375	0.00425532
chr6	112484965	112485198	234	16	154	38	178	210	40	156	0	131	0.802083	0.458763	0.204082	0
chr6	114234263	114235230	968	6	42	156	60	205	3	53	0	174	0.212121	0.226415	0.0535714	0
chr6	124162277	124162513	237	15	88	70	38	101	14	102	0	175	0.556962	0.273381	0.12069	0
chr6	130705610	130705933	324	16	54	245	81	302	28	249	0	400	0.180602	0.211488	0.101083	0
chr6	139997544	139998508	965	16	58	232	43	242	17	75	1	275	0.2	0.150877	0.184783	0.00362319
chr6	140783265	140783435	171	15	32	138	33	192	1	73	2	207	0.188235	0.146667	0.0135135	0.00956938
chr6	143187448	143188046	599	13	96	46	89	139	11	74	3	121	0.676056	0.390351	0.129412	0.0241935
chr6	143237516	143237676	161	6	8	36	15	25	13	23	0	83	0.181818	0.375	0.361111	0
chr7	5227253	5227453	201	13	151	347	175	540	20	245	0	398	0.303213	0.244755	0.0754717	0
chr7	12230016	12230088	73	9	8	51	39	102	0	39	0	117	0.135593	0.276596	0	0
chr7	18385703	18385772	70	16	19	111	30	284	21	104	2	313	0.146154	0.0955414	0.168	0.00634921
chr7	25779219	25779467	249	12	29	189	72	260	9	109	3	402	0.133028	0.216867	0.0762712	0.00740741
chr7	28970934	28970965	32	22	49	190	81	256	7	154	1	327	0.205021	0.240356	0.0434783	0.00304878
chr7	33055845	33056053	209	11	192	35	134	135	38	75	0	276	0.845815	0.498141	0.336283	0
chr7	34740196	34740736	541	28	65	123	70	275	24	105	2	361	0.345745	0.202899	0.186047	0.00550964
chr7	48430591	48430860	270	29	30	77	68	89	3	30	1	189	0.280374	0.433121	0.0909091	0.00526316
chr7	48684586	48684859	274	15	60	168	61	198	0	71	0	190	0.263158	0.235521	0	0
chr7	54767878	54768043	166	7	15	77	20	55	2	38	0	57	0.163043	0.266667	0.05	0
chr7	62178827	62179049	223	19	67	333	52	286	13	210	6	376	0.1675	0.153846	0.058296	0.0157068
chr7	70169217	70169364	148	7	27	75	40	63	0	92	0	130	0.264706	0.38835	0	0
chr7	71745103	71745447	345	11	56	66	63	103	5	54	1	205	0.459016	0.379518	0.0847458	0.00485437
chr7	73089359	73089676	318	33	45	216	53	329	11	167	0	379	0.172414	0.138743	0.0617978	0
chr7	78418383	78418806	424	6	25	83	32	111	5	77	0	220	0.231481	0.223776	0.0609756	0
chr7	79796735	79797227	493	14	29	124	36	154	11	120	4	281	0.189542	0.189474	0.0839695	0.0140351
chr7	79797832	79798052	221	21	42	158	35	215	3	80	1	257	0.21	0.14	0.0361446	0.00387597
chr7	83140981	83141059	79	6	28	59	38	75	9	63	0	96	0.321839	0.336283	0.125	0
chr7	83141214	83141466	253	6	15	54	38	101	16	24	0	152	0.217391	0.273381	0.4	0
chr7	83168003	83168211	209	8	18	70	18	66	3	57	0	129	0.204545	0.214286	0.05	0
chr7	84479463	84479932	470	13	87	189	72	258	8	123	3	305	0.315217	0.218182	0.0610687	0.00974026
chr7	91622271	91622329	59	15	25	50	42	110	16	82	5	216	0.333333	0.276316	0.163265	0.0226244
chr7	91868171	91868383	213	6	16	54	28	78	1	20	3	95	0.228571	0.264151	0.047619	0.0306122
chr7	93267690	93267999	310	13	59	130	69	208	15	171	0	240	0.312169	0.249097	0.0806452	0
chr7	102227096	102227172	77	12	98	208	93	341	12	125	3	280	0.320261	0.214286	0.0875912	0.0106007
chr7	102325902	102325954	53	14	21	39	42	113	6	72	0	192	0.35	0.270968	0.0769231	0
chr7	103346653	103346727	75	11	63	138	38	203	7	96	2	227	0.313433	0.157676	0.0679612	0.00873362
chr7	105995717	105995853	137	12	121	34	106	108	30	115	2	192	0.780645	0.495327	0.206897	0.0103093
chr7	115638272	115638494	223	10	60	145	85	206	13	113	1	237	0.292683	0.292096	0.103175	0.00420168
chr7	120573633	120573834	202	12	93	378	62	405	1	166	1	377	0.197452	0.132762	0.00598802	0.0026455
chr7	123300304	123300461	158	6	63	216	51	184	7	159	2	138	0.225806	0.217021	0.0421687	0.0142857
chr7	129685971	129686165	195	13	79	201	47	173	7	134	1	157	0.282143	0.213636	0.0496454	0.00632911
chr7	140581892	140582007	116	18	79	172	52	200	13	98	1	251	0.314741	0.206349	0.117117	0.00396825
chr7	143399484	143400168	685	16	36	156	63	158	11	176	2	169	0.1875	0.285068	0.0588235	0.0116959
chr7	151596059	151596232	174	19	51	163	59	288	17	161	0	211	0.238318	0.170029	0.0955056	0
chr8	9358235	9358459	225	14	100	409	65	266	17	220	2	375	0.196464	0.196375	0.07173	0.00530504
chr8	23619295	23619698	404	6	11	27	27	37	4	36	0	35	0.289474	0.421875	0.1	0
chr8	28430015	28430164	150	16	38	161	50	252	12	159	5	293	0.190955	0.165563	0.0701754	0.0167785
chr8	28671259	28671862	604	46	522	1540	443	1625	45	1131	10	1809	0.253152	0.214217	0.0382653	0.00549753
chr8	28840054	28840243	190	18	288	71	178	181	43	200	4	275	0.802228	0.495822	0.176955	0.0143369
chr8	32408881	32409669	789	34	74	260	38	260	6	198	1	333	0.221557	0.127517	0.0294118	0.00299401
chr8	33825047	33825199	153	21	40	300	52	367	2	194	2	333	0.117647	0.124105	0.0102041	0.00597015
chr8	37600023	37603513	3491	15	106	258	81	299	7	145	0	338	0.291209	0.213158	0.0460526	0
chr8	39491518	39491810	293	19	72	160	61	119	14	157	0	260	0.310345	0.338889	0.0818713	0
chr8	41288663	41288715	53	15	60	258	55	225	3	168	2	387	0.188679	0.196429	0.0175439	0.00514139
chr8	45319354	45319603	250	14	79	76	88	126	11	68	3	160	0.509677	0.411215	0.139241	0.0184049
chr8	49313862	49314276	415	19	160	635	60	515	8	361	4	551	0.201258	0.104348	0.0216802	0.00720721
chr8	49572168	49573259	1092	55	127	65	63	201	30	98	3	262	0.661458	0.238636	0.234375	0.0113208
chr8	50659432	50660014	583	8	53	34	67	38	17	72	2	144	0.609195	0.638095	0.191011	0.0136986
chr8	59421785	59422063	279	12	54	162	24	198	3	135	0	197	0.25	0.108108	0.0217391	0
chr8	62760656	62760878	223	18	238	149	107	215	39	157	3	341	0.614987	0.332298	0.19898	0.00872093
chr8	64587036	64587377	342	14	69	254	52	308	11	177	1	286	0.213622	0.144444	0.0585106	0.00348432
chr8	69559375	69559597	223	44	133	178	61	284	18	135	5	414	0.427653	0.176812	0.117647	0.0119332
chr8	70141000	70141208	209	12	113	197	85	265	6	136	0	303	0.364516	0.242857	0.0422535	0
chr8	76767246	76773407	6162	14	188	389	111	316	6	186	2	433	0.325823	0.259953	0.03125	0.0045977
chr8	80576352	80576370	19	7	65	298	47	201	3	84	1	163	0.179063	0.189516	0.0344828	0.00609756
chr8	91562160	91563396	1237	12	154	332	75	234	9	188	0	230	0.316872	0.242718	0.0456853	0
chr8	94639823	94641417	1595	13	113	314	98	355	18	236	4	487	0.264637	0.216336	0.0708661	0.00814664
chr8	96592917	96593939	1023	13	163	369	80	364	10	122	2	345	0.306391	0.18018	0.0757576	0.00576369
chr8	102381158	102384697	3540	24	276	51	137	108	33	104	3	235	0.844037	0.559184	0.240876	0.012605
chr8	103904561	103904715	155	32	125	243	107	338	13	184	3	485	0.339674	0.240449	0.0659898	0.00614754
chr8	111470713	111471033	321	11	36	93	43	154	9	65	2	224	0.27907	0.218274	0.121622	0.00884956
chr8	111471095	111471223	129	19	263	88	168	246	22	205	0	521	0.749288	0.405797	0.0969163	0
chr8	111471280	111471526	247	13	106	376	56	327	25	235	0	525	0.219917	0.146214	0.0961538	0
chr8	111479642	111480203	562	50	134	1010	149	974	7	483	10	1136	0.117133	0.13268	0.0142857	0.008726
chr8	116995252	116996603	1352	16	31	128	66	142	8	63	0	179	0.194969	0.317308	0.112676	0
chr9	8468177	8468405	229	17	28	148	39	214	11	68	2	220	0.159091	0.15415	0.139241	0.00900901
chr9	9625617	9625949	333	17	117	460	106	536	8	306	0	312	0.202773	0.165109	0.0254777	0
chr9	14705025	14705239	215	18	109	291	132	287	14	209	1	341	0.2725	0.315036	0.0627803	0.00292398
chr9	23952368	23952521	154	11	74	221	38	154	16	118	12	333	0.250847	0.197917	0.119403	0.0347826
chr9	32848530	32848623	94	18	138	281	154	364	35	160	2	339	0.329356	0.297297	0.179487	0.0058651
chr9	32848736	32848831	96	20	93	373	92	552	2	304	1	441	0.199571	0.142857	0.00653595	0.00226244
chr9	49134093	49134145	53	18	62	165	116	269	8	101	3	432	0.273128	0.301299	0.0733945	0.00689655
chr9	54205067	54205284	218	18	116	395	85	635	19	295	4	546	0.227006	0.118056	0.0605096	0.00727273
chr9	62526179	62526444	266	19	82	211	90	247	11	145	6	212	0.279863	0.267062	0.0705128	0.0275229
chr9	65056227	65056790	564	6	35	89	43	78	2	57	1	107	0.282258	0.355372	0.0338983	0.00925926
chr9	87733773	87733992	220	20	93	203	83	260	5	102	1	222	0.314189	0.241983	0.046729	0.0044843
chr9	88351178	88351313	136	18	45	56	44	93	6	49	0	157	0.445545	0.321168	0.109091	0
chr9	95169388	95169804	417	6	41	120	45	149	1	75	0	125	0.254658	0.231959	0.0131579	0
chr9	99335551	99336374	824	12	33	281	42	338	11	256	0	363	0.105096	0.110526	0.0411985	0
chr9	107036442	107036673	232	8	23	74	48	134	1	118	0	212	0.237113	0.263736	0.00840336	0
chr9	109212443	109212747	305	11	44	107	28	84	12	81	0	130	0.291391	0.25	0.129032	0
chr9	116896760	116897046	287	6	43	137	74	159	5	90	1	203	0.238889	0.317597	0.0526316	0.00490196
chr9	116897114	116897182	69	16	101	237	107	348	2	164	2	346	0.298817	0.235165	0.0120482	0.00574713
chr9	117919762	117920151	390	13	82	314	44	313	3	178	0	313	0.207071	0.123249	0.0165746	0
chrX	5523065	5526403	3339	17	41	34	22	60	5	27	2	71	0.546667	0.268293	0.15625	0.0273973
chrX	6670313	6670327	15	6	20	45	21	56	1	19	1	72	0.307692	0.272727	0.05	0.0136986
chrX	11143767	11145178	1412	18	16	37	18	17	1	32	0	85	0.301887	0.514286	0.030303	0
chrX	16834473	16836354	1882	28	111	287	77	468	7	253	5	440	0.278894	0.141284	0.0269231	0.011236
chrX	17325800	17328814	3015	19	52	195	81	285	11	166	0	333	0.210526	0.221311	0.0621469	0
chrX	17432556	17432815	260	9	55	180	111	311	0	194	1	345	0.234043	0.263033	0	0.00289017
chrX	20340044	20341868	1825	12	36	73	37	117	17	93	1	124	0.330275	0.24026	0.154545	0.008
chrX	21607443	21607827	385	14	29	20	30	62	6	47	0	46	0.591837	0.326087	0.113208	0
chrX	22084139	22084347	209	15	39	111	64	107	4	68	0	96	0.26	0.374269	0.0555556	0
chrX	26107320	26107396	77	7	31	135	27	82	6	68	0	79	0.186747	0.247706	0.0810811	0
chrX	32409791	32410022	232	14	23	100	40	147	4	81	1	86	0.186992	0.213904	0.0470588	0.0114943
chrX	35263133	35263661	529	7	21	4	7	0	0	7	1	21	0.84	1	0	0.0454545
chrX	36947385	36947673	289	30	62	100	45	198	13	56	3	350	0.382716	0.185185	0.188406	0.00849858
chrX	36947768	36947881	114	11	64	188	66	324	4	157	3	337	0.253968	0.169231	0.0248447	0.00882353
chrX	36948014	36948229	216	6	17	4	18	0	7	8	0	20	0.809524	1	0.466667	0
chrX	40776748	40779994	3247	12	44	51	51	155	2	47	3	108	0.463158	0.247573	0.0408163	0.027027
chrX	47303862	47304104	243	16	102	174	102	272	14	107	0	211	0.369565	0.272727	0.115702	0
chrX	47565164	47565265	102	6	32	63	40	62	4	27	0	84	0.336842	0.392157	0.129032	0
chrX	54634147	54635111	965	15	93	252	124	478	14	229	2	464	0.269565	0.20598	0.0576132	0.00429185
chrX	56115150	56116341	1192	19	61	61	79	94	25	63	1	120	0.5	0.456647	0.284091	0.00826446
chrX	58511848	58511950	103	11	60	100	81	193	2	114	3	296	0.375	0.29562	0.0172414	0.0100334
chrX	59433668	59433678	11	25	39	37	23	59	12	69	0	73	0.513158	0.280488	0.148148	0
chrX	60379740	60379895	156	13	110	26	71	84	4	54	0	101	0.808824	0.458065	0.0689655	0
chrX	62255368	62255615	248	12	50	49	59	125	23	36	1	163	0.505051	0.320652	0.389831	0.00609756
chrX	62255697	62255755	59	14	47	252	45	293	4	122	1	427	0.157191	0.133136	0.031746	0.00233645
chrX	62793294	62793504	211	13	82	154	53	184	22	132	0	252	0.347458	0.223629	0.142857	0
chrX	63070921	63072104	1184	6	8	47	30	101	0	12	2	90	0.145455	0.229008	0	0.0217391
chrX	63228208	63228336	129	17	29	91	59	175	4	54	3	210	0.241667	0.252137	0.0689655	0.0140845
chrX	63241133	63244688	3556	30	87	160	78	151	10	159	2	350	0.352227	0.340611	0.0591716	0.00568182
chrX	63397927	63398120	194	12	46	159	46	167	4	157	0	193	0.22439	0.215962	0.0248447	0
chrX	64478506	64478708	203	17	88	282	144	477	24	366	4	445	0.237838	0.231884	0.0615385	0.00890869
chrX	69330715	69330903	189	16	42	32	30	54	3	34	0	62	0.567568	0.357143	0.0810811	0
chrX	73196575	73196621	47	17	48	26	38	61	6	36	1	96	0.648649	0.383838	0.142857	0.0103093
chrX	77841728	77841981	254	16	42	23	44	47	5	88	3	69	0.646154	0.483516	0.0537634	0.0416667
chrX	77842952	77843430	479	16	43	82	78	164	7	110	3	226	0.344	0.322314	0.0598291	0.0131004
chrX	78928673	78928855	183	35	58	461	89	491	4	129	3	297	0.111753	0.153448	0.0300752	0.01
chrX	79514416	79514636	221	21	33	80	41	139	4	70	1	133	0.292035	0.227778	0.0540541	0.00746269
chrX	80293998	80297224	3227	18	25	123	30	171	15	70	1	223	0.168919	0.149254	0.176471	0.00446429
chrX	83386334	83388985	2652	11	42	29	43	107	2	48	0	157	0.591549	0.286667	0.04	0
chrX	84067544	84067768	225	16	92	49	53	133	12	71	0	88	0.652482	0.284946	0.144578	0
chrX	91167928	91168345	418	6	15	44	12	23	1	28	0	50	0.254237	0.342857	0.0344828	0
chrX	95103303	95103644	342	17	89	236	62	182	15	100	1	348	0.273846	0.254098	0.130435	0.00286533
chrX	98060899	98061241	343	12	72	23	69	65	34	71	0	78	0.757895	0.514925	0.32381	0
chrX	102810685	102811577	893	15	54	18	53	67	34	47	0	93	0.75	0.441667	0.419753	0
chrX	103173218	103175249	2032	28	81	162	68	194	35	114	0	234	0.333333	0.259542	0.234899	0
chrX	107179224	107179292	69	7	15	106	50	201	4	90	3	246	0.123967	0.199203	0.0425532	0.0120482
chrX	108075579	108075863	285	22	44	167	64	351	13	177	6	387	0.208531	0.154217	0.0684211	0.0152672
chrX	113262043	113263172	1130	11	62	130	43	158	9	127	1	147	0.322917	0.21393	0.0661765	0.00675676
chrX	115251419	115251967	549	16	58	172	67	229	14	123	1	337	0.252174	0.226351	0.10219	0.00295858
chrX	118853509	118853570	62	12	38	122	51	149	6	64	0	126	0.2375	0.255	0.0857143	0
chrX	119837826	119838514	689	13	101	161	73	251	15	128	0	235	0.385496	0.225309	0.104895	0
chrX	120455428	120455572	145	31	81	298	71	450	13	170	4	405	0.21372	0.136276	0.0710383	0.00977995
chrX	123015980	123016226	247	11	104	200	46	159	15	136	0	222	0.342105	0.22439	0.0993377	0
chrX	123016347	123016495	149	12	71	25	44	48	7	44	4	71	0.739583	0.478261	0.137255	0.0533333
chrX	125937333	125937574	242	13	59	21	53	65	5	41	0	85	0.7375	0.449153	0.108696	0
chrX	126738220	126738674	455	17	44	261	43	324	14	176	8	294	0.144262	0.117166	0.0736842	0.0264901
chrX	135204458	135204628	171	11	113	41	80	83	0	51	1	29	0.733766	0.490798	0	0.0333333
chrX	135998639	135999663	1025	11	69	19	42	55	6	41	0	104	0.784091	0.43299	0.12766	0
chrX	136177458	136178418	961	30	23	112	21	96	2	27	3	137	0.17037	0.179487	0.0689655	0.0214286
chrX	137331858	137331911	54	34	43	272	90	503	31	236	2	374	0.136508	0.151771	0.116105	0.00531915
chrX	137413102	137414765	1664	20	75	116	55	176	11	106	2	168	0.39267	0.238095	0.0940171	0.0117647
chrX	138002107	138002559	453	21	34	205	106	422	16	158	0	337	0.142259	0.200758	0.091954	0
chrX	138332966	138333472	507	6	32	79	32	74	0	54	2	87	0.288288	0.301887	0	0.0224719
chrX	139161541	139162509	969	13	96	130	73	130	14	91	3	142	0.424779	0.359606	0.133333	0.0206897
chrX	141255929	141256238	310	20	70	25	39	77	8	57	1	64	0.736842	0.336207	0.123077	0.0153846
chrX	146454421	146454493	73	14	38	30	49	118	8	52	1	143	0.558824	0.293413	0.133333	0.00694444
chrX	148392613	148392896	284	18	48	15	28	59	12	34	0	68	0.761905	0.321839	0.26087	0
chrX	149099024	149101694	2671	7	20	81	24	82	10	76	0	136	0.19802	0.226415	0.116279	0
chrX	149168355	149171561	3207	12	33	20	22	2	4	35	1	48	0.622642	0.916667	0.102564	0.0204082
chrX	152499403	152499464	62	32	58	209	63	211	8	145	2	371	0.217228	0.229927	0.0522876	0.00536193
chrX	156199843	156199914	72	18	73	201	64	358	24	125	2	307	0.266423	0.151659	0.161074	0.00647249
chrX	157985005	157985611	607	21	65	86	50	161	2	73	1	153	0.430464	0.236967	0.0266667	0.00649351
chrX	160795130	160795393	264	8	19	44	55	94	10	37	0	68	0.301587	0.369128	0.212766	0
chrX	163620560	163622451	1892	27	84	194	140	349	13	121	1	234	0.302158	0.286299	0.0970149	0.00425532
chrX	164934129	164934222	94	13	56	119	50	138	8	120	1	220	0.32	0.265957	0.0625	0.00452489
