# Supplementary material for: Distinct roles of DNMT1-dependent and DNMT1-independent methylation patterns in the genome of mouse embryonic stem cells
Source: Genome Biol. 2015 Jun 2;16(1):115. doi: 10.1186/s13059-015-0685-2 (PMC4474455; doi:10.1186/s13059-015-0685-2)
Supplement: Additional file 4: — Table listing gene expression in FPKM of WT and TKO cells. [file 13059_2015_685_MOESM4_ESM.xlsx]

## Sheet: Sheet1
chrom	strand	TSS	TES	ensemble_id	gene_symbol	FPKM_WT	FPKM_TKO	fold changes
chr8	-	107906707	107937402	ENSMUST00000167294_ENSMUSG00000051648	Kctd19	1.68818	0.0254888	-6.04946
chr8	-	126415669	126418651	ENSMUST00000034453_ENSMUSG00000031972	Acta1	7.66007	0.416047	-4.20254
chr15	+	89164829	89167446	ENSMUST00000023282_ENSMUSG00000022613	Miox	1.46581	0.0858676	-4.09344
chr3	+	142257811	142282143	ENSMUST00000029936_ENSMUSG00000028269	Gbp1	1.53543	0.0963685	-3.99394
chr9	-	45737711	45744141	ENSMUST00000034590_ENSMUSG00000032085	Tagln	19.8998	1.2884	-3.9491
chr9	+	120058860	120085209	ENSMUST00000111626_ENSMUSG00000032517	Mobp	8.14323	0.596548	-3.77089
chr6	-	125182640	125187028	ENSMUST00000032486_ENSMUSG00000030336	Cd27	1.06299	0.0784626	-3.75997
chr3	+	142283566	142300972	ENSMUST00000165774_ENSMUSG00000028270	Gbp2	1.83883	0.145312	-3.66157
chr6	+	38059353	38065806	ENSMUST00000031851_ENSMUSG00000029829	Tmem213	1.49747	0.136628	-3.4542
chr9	-	21775971	21793897	ENSMUST00000045726_ENSMUSG00000040146	Rgl3	1.30956	0.123535	-3.40609
chr6	-	145806763	145814078	ENSMUST00000032386_ENSMUSG00000030256	Bhlhe41	1.39246	0.142581	-3.28778
chr6	+	117118553	117131385	ENSMUST00000112866_ENSMUSG00000061353	Cxcl12	1.15664	0.119035	-3.28048
chr2	+	92439864	92455407	ENSMUST00000065797_ENSMUSG00000027221	Chst1	1.10514	0.118907	-3.21632
chr19	-	34315580	34329826	ENSMUST00000039631_ENSMUSG00000035783	Acta2	5.01294	0.560213	-3.16161
chr12	-	100433190	100688321	ENSMUST00000046859_ENSMUSG00000033713	Foxn3	207.055	23.5484	-3.13631
chr4	+	137418152	137521144	ENSMUST00000102518_ENSMUSG00000057530	Ece1	139.876	16.99	-3.0414
chr8	+	72676677	72691387	ENSMUST00000110143_ENSMUSG00000079033	Mef2b	4.65812	0.596487	-2.96519
chr18	-	61178516	61195853	ENSMUST00000025521_ENSMUSG00000024619	Cdx1	1.31139	0.177523	-2.88502
chr11	+	97702607	97705413	ENSMUST00000155954_ENSMUSG00000050538	B230217C12Rik	2.5664	0.347975	-2.88269
chr7	+	51368043	51372292	ENSMUST00000077528_ENSMUSG00000060177	Klk1b22	3.52508	0.494413	-2.83387
chr1	-	94912033	94998442	ENSMUST00000168448_ENSMUSG00000014602	Kif1a	6.39195	0.897247	-2.83268
chr7	-	51781365	51787441	ENSMUST00000107921_ENSMUSG00000008193	Spib	0.90106	0.127052	-2.82621
chr5	+	97222404	97274987	ENSMUST00000031447_ENSMUSG00000029484	Anxa3	5.96987	0.852185	-2.80846
chr3	-	53317861	53461277	ENSMUST00000091137_ENSMUSG00000037016	Frem2	7.66951	1.09755	-2.80484
chr9	+	98187854	98320946	ENSMUST00000134253_ENSMUSG00000032456	Nmnat3	2.26942	0.340201	-2.73786
chr2	+	117937612	117952869	ENSMUST00000039559_ENSMUSG00000040152	Thbs1	3.8447	0.584579	-2.7174
chr13	-	23789929	23790323	ENSMUST00000102967_ENSMUSG00000060678	Hist1h4c	1.78371	0.275075	-2.69698
chr2	+	152171405	152201060	ENSMUST00000128577_ENSMUSG00000068062	Gm14164	1.33771	0.208032	-2.68489
chr6	+	108610623	108616919	ENSMUST00000032194_ENSMUSG00000030103	Bhlhe40	36.0653	5.6463	-2.67523
chr5	+	34326086	34327662	ENSMUST00000114384_ENSMUSG00000070858	Gm1673	1.78539	0.282113	-2.6619
chr3	+	135488243	135551536	ENSMUST00000081978_ENSMUSG00000053897	Slc39a8	2.9975	0.475047	-2.65762
chr2	-	106483071	106490521	ENSMUST00000135180_ENSMUSG00000085218	BB218582	1.52426	0.241818	-2.65612
chr2	+	153475186	153513466	ENSMUST00000109773_ENSMUSG00000027478	Dnmt3b	91.5279	14.7373	-2.63474
chrX	+	91213998	91220803	ENSMUST00000088107_ENSMUSG00000055936	AU015836	14.651	2.42225	-2.59657
chr5	-	114476919	114541579	ENSMUST00000058472_ENSMUSG00000042078	Svop	1.09068	0.182391	-2.58011
chr7	+	135390326	135398287	ENSMUST00000164710_ENSMUSG00000030782	Tgfb1i1	1.52344	0.25599	-2.57318
chr18	-	47395252	47528522	ENSMUST00000123228_ENSMUSG00000019647	Sema6a	2.72516	0.461882	-2.56074
chr2	-	68048502	68310325	ENSMUST00000102715_ENSMUSG00000027030	Stk39	4.63686	0.788382	-2.55618
chr14	-	79688563	79701452	ENSMUST00000022595_ENSMUSG00000022018	1190002H23Rik	3.56997	0.609932	-2.54919
chr9	+	58336770	58337735	ENSMUST00000163323_ENSMUSG00000091354	6030419C18Rik	1.78432	0.305568	-2.54581
chr10	+	4424141	4520878	ENSMUST00000064225_ENSMUSG00000019775	Rgs17	1.63102	0.281682	-2.53363
chrX	+	98571717	98580968	ENSMUST00000119080_ENSMUSG00000047797	Gjb1	3.0262	0.524719	-2.52789
chr3	+	145780423	145804770	ENSMUST00000140214_ENSMUSG00000036853	Mcoln3	1.53003	0.270578	-2.49945
chr17	-	37018543	37027057	ENSMUST00000087158_ENSMUSG00000073399	Trim40	2.32231	0.414871	-2.48483
chr4	-	148499143	148500872	ENSMUST00000030815_ENSMUSG00000028971	Cort	0.971533	0.174246	-2.47914
chr12	+	17999939	18000274	ENSMUST00000171680_ENSMUSG00000091687	Gm4983	2.43407	0.442943	-2.45818
chr11	+	101017221	101023101	ENSMUST00000043654_ENSMUSG00000045007	Tubg2	0.931956	0.172859	-2.43066
chr17	+	35479187	35483707	ENSMUST00000074806_ENSMUSG00000091705	H2-Q2	3.50332	0.65071	-2.42864
chr5	+	150242281	150273195	ENSMUST00000031667_ENSMUSG00000029660	4930588N13Rik	1.43837	0.268626	-2.42077
chr3	-	107745251	107772201	ENSMUST00000106678_ENSMUSG00000004038	Gstm3	7.14889	1.33913	-2.41642
chr4	-	53275604	53283104	ENSMUST00000123044_ENSMUSG00000086712	AI427809	0.99483	0.186571	-2.41473
chr4	+	126800935	126806888	ENSMUST00000106097_ENSMUSG00000070737	Gm12942	3.41286	0.645865	-2.40168
chr2	+	29614832	29624518	ENSMUST00000177379_ENSMUSG00000075425	Gm13547	0.841961	0.16035	-2.39253
chr7	-	3489960	3503346	ENSMUST00000065703_ENSMUSG00000053338	Tarm1	3.27174	0.631879	-2.37234
chr6	+	125270677	125294961	ENSMUST00000176655_ENSMUSG00000030340	Scnn1a	1.3896	0.269826	-2.36457
chr7	-	96656295	96666096	ENSMUST00000041761_ENSMUSG00000039405	Prss23	1.33865	0.26022	-2.36297
chr5	-	116574650	116738994	ENSMUST00000050178_ENSMUSG00000043913	Ccdc60	1.26146	0.245298	-2.36249
chr17	-	34993357	35035210	ENSMUST00000176332_ENSMUSG00000024371	C2	4.57798	0.892652	-2.35854
chr2	-	128021729	128255085	ENSMUST00000143065_ENSMUSG00000074813	Gm14005	1.05972	0.209031	-2.34189
chr19	+	5740904	5758532	ENSMUST00000076366_ENSMUSG00000024940	Ltbp3	2.51125	0.498777	-2.33194
chr17	+	35561795	35567000	ENSMUST00000174699_ENSMUSG00000073409	H2-Q6	1.47359	0.294269	-2.32413
chr2	+	164481440	164482868	ENSMUST00000109334_ENSMUSG00000070529	Wfdc10	2.45565	0.506439	-2.27764
chr6	+	42236684	42265755	ENSMUST00000031894_ENSMUSG00000029862	Clcn1	1.23546	0.255217	-2.27525
chr6	-	67484053	67485816	ENSMUST00000058178_ENSMUSG00000051397	Tacstd2	1.0035	0.20895	-2.26381
chr17	+	45871455	45925543	ENSMUST00000131735_ENSMUSG00000086615	Gm16862	1.56004	0.325911	-2.25904
chr11	-	3031853	3093466	ENSMUST00000101655_ENSMUSG00000023764	Sfi1	16.1569	3.42227	-2.23912
chr17	-	57205479	57217933	ENSMUST00000011623_ENSMUSG00000002668	Dennd1c	1.56924	0.33257	-2.23834
chr9	-	20711650	20757317	ENSMUST00000004202_ENSMUSG00000004099	Dnmt1	84.5379	17.9857	-2.23275
chr17	+	44215762	44223516	ENSMUST00000154166_ENSMUSG00000023960	Enpp5	5.02811	1.07221	-2.22942
chr11	+	62942484	62973049	ENSMUST00000108702_ENSMUSG00000018217	Pmp22	1.06316	0.228368	-2.21893
chr6	-	97236861	97567535	ENSMUST00000113355_ENSMUSG00000030064	Frmd4b	2.21231	0.479453	-2.20609
chr10	+	126951995	126954208	ENSMUST00000035735_ENSMUSG00000040280	Ndufa4l2	26.5549	5.75679	-2.20564
chr19	+	40663925	40669352	ENSMUST00000127967_ENSMUSG00000086294	Gm16765	1.16341	0.252713	-2.20279
chr17	-	84251015	84253733	ENSMUST00000142614_ENSMUSG00000086880	C430042M11Rik	1.14498	0.248912	-2.20161
chr4	+	144482730	144518112	ENSMUST00000105744_ENSMUSG00000066026	Dhrs3	0.897023	0.196008	-2.19423
chr12	+	73542853	73615321	ENSMUST00000164115_ENSMUSG00000021090	Lrrc9	1.21391	0.266766	-2.18601
chr14	-	70564025	70577488	ENSMUST00000022681_ENSMUSG00000022090	Pdlim2	8.45171	1.8678	-2.17791
chr6	-	113695663	113992607	ENSMUST00000089003_ENSMUSG00000030302	Atp2b2	1.05968	0.234912	-2.17343
chr4	-	46507691	46549013	ENSMUST00000136978_ENSMUSG00000039853	Trim14	2.1951	0.486957	-2.17242
chr3	-	30577980	30598765	ENSMUST00000126658_ENSMUSG00000074653	Lrrc31	18.9202	4.20489	-2.16979
chr17	-	28203692	28217584	ENSMUST00000042692_ENSMUSG00000062859	Tcp11	8.7042	1.98879	-2.12982
chr1	-	90594800	90598796	ENSMUST00000159814_ENSMUSG00000049866	Arl4c	9.84563	2.25831	-2.12424
chr1	-	172231277	172232958	ENSMUST00000111345_ENSMUSG00000079188	Gm7694	0.910757	0.209239	-2.12191
chr15	-	79088625	79115967	ENSMUST00000165408_ENSMUSG00000018126	Baiap2l2	2.02996	0.468058	-2.11669
chr17	-	48587760	48590847	ENSMUST00000024794_ENSMUSG00000023995	Tspo2	1.22415	0.284122	-2.10719
chr18	+	82644538	82755029	ENSMUST00000091789_ENSMUSG00000041607	Mbp	1.41177	0.327955	-2.10594
chr12	-	71291798	71332475	ENSMUST00000071250_ENSMUSG00000021069	Pygl	3.12221	0.725918	-2.10469
chr1	+	193048353	193049565	ENSMUST00000139056_ENSMUSG00000073478	D730003I15Rik	0.988517	0.23031	-2.10169
chr9	-	114698463	114753270	ENSMUST00000047013_ENSMUSG00000041012	Cmtm8	3.48631	0.81408	-2.09846
chr11	+	121296227	121311805	ENSMUST00000026175_ENSMUSG00000025175	Fn3k	1.70361	0.398109	-2.09736
chr3	+	96633207	96674849	ENSMUST00000135031_ENSMUSG00000038298	Pdzk1	5.87585	1.37858	-2.09161
chr17	-	35165550	35183690	ENSMUST00000007250_ENSMUSG00000007035	Msh5	2.15998	0.511083	-2.07938
chr9	+	21029815	21037083	ENSMUST00000149192_ENSMUSG00000087562	Gm16754	1.85331	0.440914	-2.07154
chr3	-	144573885	144595493	ENSMUST00000098549_ENSMUSG00000074195	AI747448	0.8322	0.198772	-2.06582
chr2	+	30121723	30156600	ENSMUST00000154647_ENSMUSG00000079484	Phyhd1	1.93538	0.462423	-2.06533
chrX	+	71040554	71042955	ENSMUST00000148522_ENSMUSG00000085669	Gm14817	1.18392	0.284545	-2.05684
chr12	+	34079719	34086134	ENSMUST00000020878_ENSMUSG00000020562	Efcab10	4.16235	1.00465	-2.05071
chr15	-	99536940	99537278	ENSMUST00000171685_ENSMUSG00000092065	Gm17241	1.50572	0.364552	-2.04626
chr9	+	62705911	62723725	ENSMUST00000034777_ENSMUSG00000032246	Calml4	10.2647	2.48976	-2.04361
chr8	+	122223909	122281618	ENSMUST00000095171_ENSMUSG00000034112	Atp2c2	0.834568	0.202498	-2.04312
chr2	-	28547600	28555247	ENSMUST00000102877_ENSMUSG00000026809	1700026L06Rik	1.33474	0.324084	-2.04212
chr8	+	107872158	107893781	ENSMUST00000073149_ENSMUSG00000014786	Slc9a5	6.87731	1.67792	-2.03517
chr2	+	136539189	136608164	ENSMUST00000028727_ENSMUSG00000027273	Snap25	0.886042	0.216727	-2.03149
chr5	-	24217556	24236545	ENSMUST00000068693_ENSMUSG00000055235	Wdr86	7.39587	1.81221	-2.02897
chr14	+	70008978	70095640	ENSMUST00000022660_ENSMUSG00000034205	Loxl2	16.0283	3.94372	-2.02299
chr7	+	117771175	117773331	ENSMUST00000033054_ENSMUSG00000030790	Adm	0.968828	0.239308	-2.01737
chr2	-	93041917	93174662	ENSMUST00000111265_ENSMUSG00000027217	Tspan18	1.39176	0.344706	-2.01347
chr4	-	53274765	53275419	ENSMUST00000098075_ENSMUSG00000073854	AI427809	1.39364	0.345248	-2.01316
chr11	-	69597538	69609445	ENSMUST00000045971_ENSMUSG00000041189	Chrnb1	2.95906	0.735443	-2.00845
chr7	-	25368857	25372660	ENSMUST00000094705_ENSMUSG00000066721	Zfp575	0.872666	0.217906	-2.00173
chr1	-	83009098	83035023	ENSMUST00000045560_ENSMUSG00000038496	Slc19a3	0.893252	0.223251	-2.0004
chr12	-	33796576	33832462	ENSMUST00000140105_ENSMUSG00000052125	F730043M19Rik	2.24128	0.570999	-1.97276
chr18	-	74088140	74225013	ENSMUST00000091851_ENSMUSG00000024558	Mapk4	2.67692	0.684011	-1.96848
chr9	+	48889365	48925692	ENSMUST00000165088_ENSMUSG00000032268	Tmprss5	0.903169	0.233972	-1.94866
chr8	+	97447594	97467190	ENSMUST00000166802_ENSMUSG00000061577	Gpr114	1.18293	0.307654	-1.94298
chr4	+	138010229	138016038	ENSMUST00000050918_ENSMUSG00000046447	Camk2n1	3.07136	0.800361	-1.94015
chr4	+	118199604	118202833	ENSMUST00000106367_ENSMUSG00000028536	2610528J11Rik	8.27409	2.15795	-1.93894
chr10	-	30552165	30562607	ENSMUST00000019924_ENSMUSG00000019789	Hey2	1.00458	0.264625	-1.92458
chr9	+	107449639	107453650	ENSMUST00000010188_ENSMUSG00000010044	Zmynd10	1.25849	0.332001	-1.92243
chr10	+	69707848	69748716	ENSMUST00000046807_ENSMUSG00000037762	Slc16a9	1.50908	0.398114	-1.92242
chr18	-	20189134	20218055	ENSMUST00000039247_ENSMUSG00000024331	Dsc2	1.48954	0.395215	-1.91415
chr17	+	35958629	35959868	ENSMUST00000003635_ENSMUSG00000003541	Ier3	19.3469	5.13449	-1.91381
chr7	-	17616856	17647776	ENSMUST00000108492_ENSMUSG00000004328	Hif3a	12.4236	3.32197	-1.90298
chr6	-	99575129	99616765	ENSMUST00000032151_ENSMUSG00000093661	Eif4e3	1.76084	0.47425	-1.89254
chr11	+	78136470	78141283	ENSMUST00000017534_ENSMUSG00000017390	Aldoc	31.3186	8.44885	-1.89019
chr3	-	90314956	90318314	ENSMUST00000060738_ENSMUSG00000044080	S100a1	7.39038	1.99539	-1.88897
chr10	-	86154864	86155840	ENSMUST00000152600_ENSMUSG00000084899	Gm15344	3.59179	0.975877	-1.87993
chr14	-	63801280	63812378	ENSMUST00000038229_ENSMUSG00000035121	Neil2	8.29992	2.25534	-1.87975
chr6	+	34813146	34824946	ENSMUST00000074949_ENSMUSG00000057137	Tmem140	0.894367	0.244337	-1.87199
chr2	+	26208165	26227472	ENSMUST00000125198_ENSMUSG00000086779	Gm13562	1.91278	0.526327	-1.86164
chr8	+	121918778	121935002	ENSMUST00000098367_ENSMUSG00000074064	Mlycd	7.87586	2.17	-1.85975
chr18	-	77215887	77286047	ENSMUST00000126153_ENSMUSG00000025420	Katnal2	3.70675	1.02143	-1.85956
chr12	+	113344894	113365784	ENSMUST00000079400_ENSMUSG00000037686	Aspg	4.10836	1.13214	-1.85951
chr4	+	118032595	118035349	ENSMUST00000153202_ENSMUSG00000006395	Hyi	3.2496	0.896696	-1.85757
chr2	+	91077303	91078509	ENSMUST00000172427_ENSMUSG00000073749	A330069E16Rik	0.916921	0.253144	-1.85684
chr1	-	157059603	157079870	ENSMUST00000035914_ENSMUSG00000033722	BC034090	1.24441	0.345816	-1.84739
chr11	-	120687843	120794186	ENSMUST00000056781_ENSMUSG00000048445	Ccdc57	1.78368	0.496031	-1.84636
chr4	+	154843240	154844966	ENSMUST00000023920_ENSMUSG00000023153	Tmem52	0.843145	0.236222	-1.83563
chr5	+	93696283	93705257	ENSMUST00000031331_ENSMUSG00000029385	Ccng2	14.6661	4.12099	-1.83142
chr8	+	124253523	124314721	ENSMUST00000169735_ENSMUSG00000025318	Jph3	1.91313	0.541842	-1.81999
chr7	-	127329894	127345625	ENSMUST00000033198_ENSMUSG00000030905	Crym	3.9241	1.11924	-1.80984
chr9	+	107894828	107902015	ENSMUST00000177173_ENSMUSG00000032595	Cdhr4	2.01964	0.578041	-1.80485
chr12	-	55279968	55304847	ENSMUST00000039516_ENSMUSG00000035105	Egln3	22.9823	6.58643	-1.80295
chr11	+	93994799	94017090	ENSMUST00000132584_ENSMUSG00000086003	B230206L02Rik	8.84452	2.54277	-1.79838
chr5	-	44384864	44493271	ENSMUST00000171543_ENSMUSG00000029086	Prom1	5.01478	1.44207	-1.79804
chrX	+	7215597	7230382	ENSMUST00000069520_ENSMUSG00000031144	Syp	2.78044	0.801593	-1.79437
chr10	+	23943323	24022596	ENSMUST00000095784_ENSMUSG00000020000	Moxd1	1.89185	0.545695	-1.79363
chr8	+	123260258	123280594	ENSMUST00000047737_ENSMUSG00000041515	Irf8	2.49626	0.721053	-1.79159
chr4	-	46549809	46615074	ENSMUST00000030021_ENSMUSG00000028337	Coro2a	4.41696	1.28797	-1.77796
chr5	+	113655929	113668283	ENSMUST00000086615_ENSMUSG00000066964	Tmem211	1.13361	0.33136	-1.77445
chr11	+	114588722	114619203	ENSMUST00000151053_ENSMUSG00000034706	Dnaic2	2.41279	0.707145	-1.77062
chr5	+	102194149	102252877	ENSMUST00000031273_ENSMUSG00000029330	Cds1	12.0138	3.53386	-1.76538
chr2	-	32163991	32208822	ENSMUST00000078352_ENSMUSG00000026825	Dnm1	11.1983	3.29677	-1.76415
chr11	-	54652791	54674158	ENSMUST00000020506_ENSMUSG00000020268	Lyrm7	1.60964	0.474257	-1.763
chr7	-	137305965	140315033	ENSMUST00000124096_ENSMUSG00000030849	Fgfr2	16.1993	4.78714	-1.7587
chr5	-	145025395	145118981	ENSMUST00000055190_ENSMUSG00000038859	Baiap2l1	6.31719	1.88279	-1.74641
chr11	+	109334688	109434644	ENSMUST00000020928_ENSMUSG00000020604	Arsg	1.10467	0.329925	-1.74341
chr17	-	84230696	84246130	ENSMUST00000000687_ENSMUSG00000000673	Haao	0.79387	0.237718	-1.73965
chr4	+	135899890	135901896	ENSMUST00000141160_ENSMUSG00000086084	2610528B01Rik	0.850209	0.25815	-1.71961
chr8	+	36438795	36451178	ENSMUST00000070481_ENSMUSG00000046794	Ppp1r3b	2.06407	0.627576	-1.71763
chrX	-	72655783	72661927	ENSMUST00000033542_ENSMUSG00000031200	Mtcp1	2.20144	0.669482	-1.71733
chr10	+	80695900	80714868	ENSMUST00000144087_ENSMUSG00000034949	Zfr2	1.64942	0.502595	-1.71449
chr7	-	109061498	109082409	ENSMUST00000106968_ENSMUSG00000064307	Lrrc51	4.23362	1.29632	-1.70747
chr7	-	29966551	29999052	ENSMUST00000047846_ENSMUSG00000049676	Catsperg1	1.16076	0.356882	-1.70155
chr5	-	113339498	113444811	ENSMUST00000065167_ENSMUSG00000042249	Adrbk2	1.81456	0.55802	-1.70123
chr12	-	16677421	16807692	ENSMUST00000162112_ENSMUSG00000036523	Greb1	1.20046	0.369328	-1.70061
chr4	+	140566333	140571899	ENSMUST00000166376_ENSMUSG00000060572	Mfap2	0.973798	0.299956	-1.69887
chr15	+	32174568	32626096	ENSMUST00000067458_ENSMUSG00000022231	Sema5a	0.982003	0.303263	-1.69516
chr12	-	73751343	73765815	ENSMUST00000021512_ENSMUSG00000021094	Dhrs7	9.00234	2.78454	-1.69286
chr10	+	79337221	79345919	ENSMUST00000163188_ENSMUSG00000057729	Prtn3	1.29843	0.401701	-1.69257
chr16	-	36750264	36785048	ENSMUST00000023616_ENSMUSG00000022899	Slc15a2	11.4084	3.53325	-1.69103
chr3	-	144667501	144695740	ENSMUST00000029919_ENSMUSG00000028255	Clca3	0.826209	0.256024	-1.69023
chr8	+	107793701	107799745	ENSMUST00000036127_ENSMUSG00000033249	Hsf4	1.40059	0.434703	-1.68793
chr4	-	117598767	117602368	ENSMUST00000070816_ENSMUSG00000028539	Artn	2.12875	0.660951	-1.68739
chr13	-	53062578	53076442	ENSMUST00000071065_ENSMUSG00000056749	Nfil3	3.68182	1.15147	-1.67695
chr7	+	20593372	20658655	ENSMUST00000137183_ENSMUSG00000060508	Nlrp9b	4.9757	1.56096	-1.67247
chr2	+	163264212	163281060	ENSMUST00000109420_ENSMUSG00000017943	Gdap1l1	4.3434	1.37187	-1.66268
chrX	+	165758554	165806122	ENSMUST00000156210_ENSMUSG00000087159	Gm15246	3.50672	1.11239	-1.65646
chr17	-	47531509	47537533	ENSMUST00000059348_ENSMUSG00000023982	Guca1a	7.25089	2.30132	-1.6557
chr4	-	137894443	137923907	ENSMUST00000030535_ENSMUSG00000028755	Cda	1.71294	0.544715	-1.6529
chr4	+	137806318	137817247	ENSMUST00000105824_ENSMUSG00000045349	Sh2d5	5.63868	1.79707	-1.64971
chr7	+	52877181	52882612	ENSMUST00000033100_ENSMUSG00000064158	Izumo1	0.793476	0.252913	-1.64954
chr11	+	61021039	61031923	ENSMUST00000147792_ENSMUSG00000019102	Aldh3a1	1.56929	0.50163	-1.64542
chr15	-	56497182	56526094	ENSMUST00000050544_ENSMUSG00000022367	Has2	0.768789	0.246319	-1.64206
chr9	-	43029361	43047899	ENSMUST00000034512_ENSMUSG00000032014	Oaf	0.786262	0.252358	-1.63954
chr10	-	61300984	61441856	ENSMUST00000145469_ENSMUSG00000058806	Col13a1	1.34102	0.430772	-1.63833
chr10	+	87922314	87935980	ENSMUST00000020252_ENSMUSG00000020059	Sycp3	9.25039	2.97547	-1.6364
chr2	-	172693513	172765822	ENSMUST00000009143_ENSMUSG00000008999	Bmp7	4.27846	1.37853	-1.63396
chr8	+	125641278	125659082	ENSMUST00000037900_ENSMUSG00000034796	Cpne7	4.46456	1.43976	-1.63269
chr7	-	146082519	146101202	ENSMUST00000106112_ENSMUSG00000078566	Bnip3	94.2079	30.4337	-1.63018
chr5	-	44370104	44373001	ENSMUST00000061299_ENSMUSG00000048373	Fgfbp1	5.88716	1.90477	-1.62795
chr4	-	106114934	106136934	ENSMUST00000049507_ENSMUSG00000044254	Pcsk9	0.800419	0.259144	-1.627
chr7	-	133792737	133793084	ENSMUST00000084587_ENSMUSG00000066175	2510046G10Rik	3.79504	1.23191	-1.62322
chr2	+	55288381	55450556	ENSMUST00000067101_ENSMUSG00000026824	Kcnj3	2.84482	0.924032	-1.62232
chr17	-	57231458	57245365	ENSMUST00000112915_ENSMUSG00000079414	Gm11110	1.0418	0.340311	-1.61416
chr10	-	59412423	59414518	ENSMUST00000020308_ENSMUSG00000020108	Ddit4	51.2979	16.7608	-1.61381
chr10	-	62705822	62706896	ENSMUST00000054837_ENSMUSG00000045391	1700120B22Rik	2.06406	0.674738	-1.61309
chr10	+	79459239	79478317	ENSMUST00000132517_ENSMUSG00000035722	Abca7	7.84425	2.56564	-1.61232
chr15	-	85365869	85412251	ENSMUST00000023015_ENSMUSG00000022382	Wnt7b	6.95893	2.28047	-1.60954
chr17	+	83614623	83624410	ENSMUST00000167526_ENSMUSG00000024247	Pkdcc	2.94519	0.967651	-1.6058
chr2	+	172113633	172116020	ENSMUST00000152112_ENSMUSG00000085949	Gm14275	1.17095	0.386432	-1.59939
chr9	-	61801288	61874663	ENSMUST00000135050_ENSMUSG00000032278	Paqr5	1.71301	0.567499	-1.59385
chr10	+	68996970	69490184	ENSMUST00000047061_ENSMUSG00000069601	Ank3	5.71463	1.89376	-1.59341
chr17	+	87362422	87399409	ENSMUST00000024956_ENSMUSG00000024143	Rhoq	7.3952	2.45307	-1.592
chrX	-	100892753	101017304	ENSMUST00000042664_ENSMUSG00000033965	Slc16a2	1.54763	0.513958	-1.59034
chr5	-	142960793	143027052	ENSMUST00000063635_ENSMUSG00000029576	Radil	10.5196	3.50191	-1.58686
chr19	+	4439003	4448326	ENSMUST00000154407_ENSMUSG00000087132	A930001C03Rik	1.98801	0.662607	-1.5851
chr5	+	113786314	113786841	ENSMUST00000066573_ENSMUSG00000053873	Aym1	0.769973	0.256687	-1.5848
chr15	-	8584124	8660764	ENSMUST00000005493_ENSMUSG00000005360	Slc1a3	13.6824	4.56921	-1.58231
chr13	-	23643127	23643517	ENSMUST00000102971_ENSMUSG00000069274	Hist1h4f	2.49303	0.835133	-1.57783
chr18	+	61204804	61244715	ENSMUST00000025522_ENSMUSG00000024620	Pdgfrb	2.71706	0.910436	-1.57742
chr8	-	122333125	122364479	ENSMUST00000034285_ENSMUSG00000031827	Cotl1	56.2069	18.9521	-1.56839
chr6	-	5433351	5446309	ENSMUST00000019721_ENSMUSG00000019577	Pdk4	4.21515	1.42292	-1.56673
chr4	-	151356748	151363106	ENSMUST00000036680_ENSMUSG00000039759	Thap3	12.2214	4.12846	-1.56574
chr19	-	58870241	58935474	ENSMUST00000066285_ENSMUSG00000025092	Hspa12a	2.40384	0.813324	-1.56344
chr7	+	134085658	134114120	ENSMUST00000123117_ENSMUSG00000030683	Sez6l2	1.54543	0.523556	-1.5616
chr2	+	164881127	164898448	ENSMUST00000017799_ENSMUSG00000017652	Cd40	1.7813	0.603985	-1.56034
chr1	+	138027966	138074575	ENSMUST00000075164_ENSMUSG00000041642	Kif21b	6.74632	2.28787	-1.5601
chr2	-	10260910	10295668	ENSMUST00000137351_ENSMUSG00000086748	Gm13261	5.1355	1.74226	-1.55954
chr3	-	148478550	148652280	ENSMUST00000106127_ENSMUSG00000028184	Lphn2	8.12203	2.75756	-1.55845
chr1	-	177592552	177622907	ENSMUST00000027809_ENSMUSG00000026525	Opn3	1.23213	0.419583	-1.55413
chr11	+	102622753	102641576	ENSMUST00000068150_ENSMUSG00000020926	Adam11	2.07081	0.706559	-1.55131
chrX	+	133527694	133533011	ENSMUST00000113067_ENSMUSG00000031428	Zcchc18	1.32321	0.452304	-1.54868
chrX	-	72650185	72661923	ENSMUST00000033543_ENSMUSG00000090110	Mtcp1	2.99582	1.02575	-1.54627
chr17	-	34318933	34324709	ENSMUST00000174576_ENSMUSG00000092299	Psmb9	1.76515	0.604784	-1.5453
chr17	-	23819552	23820985	ENSMUST00000085989_ENSMUSG00000066720	Cldn9	4.5675	1.5677	-1.54276
chr11	+	90048998	90139903	ENSMUST00000134929_ENSMUSG00000003948	Mmd	10.131	3.4902	-1.53739
chr4	+	140462259	140508501	ENSMUST00000030765_ENSMUSG00000028927	Padi2	7.55745	2.60547	-1.53636
chr3	+	105776629	105790341	ENSMUST00000171889_ENSMUSG00000074340	Ovgp1	7.03839	2.43478	-1.53145
chr17	-	95160590	95164201	ENSMUST00000084298_ENSMUSG00000066057	2610044O15Rik	3.54042	1.22506	-1.53107
chr7	-	30031580	30033451	ENSMUST00000032808_ENSMUSG00000030587	2200002D01Rik	3.09451	1.07511	-1.52523
chr9	+	72655081	72765098	ENSMUST00000055535_ENSMUSG00000036030	Prtg	3.73112	1.30249	-1.51834
chr2	-	63809564	63936095	ENSMUST00000131615_ENSMUSG00000075324	Fign	1.23084	0.429797	-1.51792
chr8	+	35870351	35882948	ENSMUST00000033930_ENSMUSG00000031530	Dusp4	19.1304	6.68018	-1.51791
chr17	-	37222136	37223181	ENSMUST00000070808_ENSMUSG00000056600	Olfr90	1.07037	0.374666	-1.51443
chr8	-	108463451	108467282	ENSMUST00000038896_ENSMUSG00000035237	Lcat	2.56486	0.898129	-1.51389
chr5	+	14025317	14256689	ENSMUST00000073957_ENSMUSG00000063531	Sema3e	3.23455	1.13271	-1.51378
chr19	-	5917561	5918995	ENSMUST00000055458_ENSMUSG00000045664	Cdc42ep2	3.17485	1.1124	-1.51301
chr11	-	100487533	100553769	ENSMUST00000014342_ENSMUSG00000014198	Zfp385c	2.15232	0.755018	-1.51131
chr1	-	134461268	134638374	ENSMUST00000043189_ENSMUSG00000026442	Nfasc	1.34077	0.470454	-1.51093
chr9	+	58338044	58347494	ENSMUST00000085658_ENSMUSG00000066607	6030419C18Rik	1.61247	0.565809	-1.51088
chr4	+	106926198	106952543	ENSMUST00000152717_ENSMUSG00000063172	Hspb11	11.187	3.92777	-1.51004
chr3	-	107543966	107563387	ENSMUST00000014743_ENSMUSG00000014599	Csf1	0.891514	0.314315	-1.50405
chr9	-	53492215	53514337	ENSMUST00000068449_ENSMUSG00000055069	Rab39	0.903098	0.318483	-1.50367
chr14	+	56503806	56515618	ENSMUST00000022831_ENSMUSG00000047153	Khnyn	8.98176	3.17415	-1.50063
chr16	+	92058567	92087718	ENSMUST00000113975_ENSMUSG00000089774	Slc5a3	2.10836	0.745177	-1.50047
chr14	-	70580275	70607444	ENSMUST00000022682_ENSMUSG00000022091	Sorbs3	4.16976	1.47469	-1.49955
chr3	-	95792352	95799924	ENSMUST00000015889_ENSMUSG00000015745	Plekho1	4.20172	1.48733	-1.49826
chr9	-	39394981	39411988	ENSMUST00000042485_ENSMUSG00000038112	AW551984	2.20945	0.782996	-1.49661
chr1	+	155587479	155592598	ENSMUST00000027748_ENSMUSG00000026475	Rgs16	3.0052	1.06659	-1.49445
chr8	+	108659300	108662425	ENSMUST00000137995_ENSMUSG00000086390	1810019D21Rik	2.75686	0.979213	-1.49333
chr7	-	53359893	53435403	ENSMUST00000033123_ENSMUSG00000040136	Abcc8	0.949653	0.337634	-1.49194
chr11	+	87382405	87404041	ENSMUST00000122945_ENSMUSG00000020486	2013-09-04	1.93875	0.690343	-1.48974
chr9	-	50559177	50560459	ENSMUST00000042790_ENSMUSG00000038086	Hspb2	3.12308	1.11351	-1.48786
chr11	-	115983160	115992442	ENSMUST00000106440_ENSMUSG00000054517	Trim65	0.852965	0.304478	-1.48615
chr8	+	107829501	107835300	ENSMUST00000093211_ENSMUSG00000014791	Elmo3	4.23769	1.51621	-1.48281
chr2	+	167607553	167608986	ENSMUST00000124850_ENSMUSG00000087624	9230111E07Rik	0.947254	0.339942	-1.47846
chr17	+	57198528	57205341	ENSMUST00000071826_ENSMUSG00000044279	Crb3	20.3355	7.3016	-1.47772
chr11	-	120317920	120319382	ENSMUST00000044007_ENSMUSG00000039670	1810049H13Rik	2.2783	0.818206	-1.47742
chr15	-	76845919	76881100	ENSMUST00000169226_ENSMUSG00000018893	Mb	1.00786	0.363297	-1.47207
chr12	-	77681475	77811534	ENSMUST00000021458_ENSMUSG00000021061	Spnb1	5.01117	1.80657	-1.4719
chr17	+	31523179	31613255	ENSMUST00000047168_ENSMUSG00000041119	Pde9a	7.62445	2.75265	-1.46981
chr11	+	62416379	62418309	ENSMUST00000131787_ENSMUSG00000086841	2410006H16Rik	203.092	73.4088	-1.46811
chr1	+	138592788	138622305	ENSMUST00000145442_ENSMUSG00000085011	Gm16880	5.40523	1.95803	-1.46495
chr5	-	4803391	5420312	ENSMUST00000030763_ENSMUSG00000028926	Cdk14	0.73467	0.266843	-1.46111
chr10	-	79982330	80001869	ENSMUST00000020383_ENSMUSG00000003341	Atp8b3	1.42199	0.516502	-1.46106
chr10	-	81053649	81063818	ENSMUST00000142948_ENSMUSG00000034758	Tle6	15.1555	5.50927	-1.45991
chr18	+	21229286	21258700	ENSMUST00000115840_ENSMUSG00000024313	Mep1b	3.37643	1.22798	-1.45922
chr17	+	29497877	29516498	ENSMUST00000145124_ENSMUSG00000024013	Fgd2	3.09141	1.12498	-1.45837
chr9	+	50560863	50564738	ENSMUST00000034562_ENSMUSG00000032060	Cryab	4.83959	1.77279	-1.44886
chr18	+	24812192	24860057	ENSMUST00000068006_ENSMUSG00000039616	Mocos	1.81231	0.663986	-1.44861
chr10	-	41258652	41429106	ENSMUST00000159978_ENSMUSG00000075225	Ccdc162	1.42551	0.522695	-1.44743
chr3	+	95965927	95975641	ENSMUST00000054356_ENSMUSG00000045934	Mtmr11	1.4814	0.543266	-1.44723
chr3	-	121162447	121235262	ENSMUST00000039197_ENSMUSG00000039865	Slc44a3	1.7302	0.635188	-1.44568
chr17	+	26339896	26348269	ENSMUST00000152676_ENSMUSG00000024186	Rgs11	9.00053	3.32119	-1.43831
chr11	-	116192018	116196713	ENSMUST00000036215_ENSMUSG00000034227	Foxj1	2.17978	0.805108	-1.43693
chr7	-	116942190	117009193	ENSMUST00000007423_ENSMUSG00000007279	Scube2	0.781512	0.289068	-1.43486
chr11	+	60166827	60207843	ENSMUST00000108722_ENSMUSG00000056598	Lrrc48	2.51688	0.931324	-1.43428
chr19	+	7131258	7272551	ENSMUST00000040261_ENSMUSG00000036278	Macrod1	8.43206	3.1265	-1.43134
chr2	+	25312358	25314296	ENSMUST00000164586_ENSMUSG00000015093	Clic3	1.03716	0.384998	-1.42972
chr7	+	132851390	133018311	ENSMUST00000071620_ENSMUSG00000032743	D430042O09Rik	4.91423	1.82727	-1.42728
chr16	+	17489704	17507578	ENSMUST00000115685_ENSMUSG00000022763	Aifm3	4.13295	1.53932	-1.42488
chr11	+	68939398	68962617	ENSMUST00000021268_ENSMUSG00000020892	Aloxe3	2.2614	0.844626	-1.42083
chr15	-	3267760	3533230	ENSMUST00000069451_ENSMUSG00000055737	Ghr	1.67091	0.6249	-1.41894
chr12	+	112680680	112693229	ENSMUST00000102745_ENSMUSG00000021281	Tnfaip2	0.906555	0.340506	-1.41271
chr13	-	21842063	21842374	ENSMUST00000102983_ENSMUSG00000064288	Hist1h4k	3.04306	1.14376	-1.41173
chr10	-	77360320	77365281	ENSMUST00000057608_ENSMUSG00000051652	Lrrc3	2.79933	1.05424	-1.40888
chr9	+	45207957	45218361	ENSMUST00000041082_ENSMUSG00000059412	Fxyd2	4.73471	1.79474	-1.3995
chr18	+	35000312	35007106	ENSMUST00000043484_ENSMUSG00000038555	Reep2	4.27153	1.62059	-1.39824
chr14	-	21302086	21316123	ENSMUST00000022353_ENSMUSG00000021815	Zmynd17	1.08632	0.412162	-1.39817
chr1	+	37275181	37320229	ENSMUST00000134238_ENSMUSG00000026114	Cnga3	1.31863	0.501278	-1.39536
chr4	-	53043659	53172767	ENSMUST00000030010_ENSMUSG00000015243	Abca1	2.64901	1.0071	-1.39524
chr1	+	122017764	122084766	ENSMUST00000027637_ENSMUSG00000026388	3110009E18Rik	6.95716	2.64619	-1.39458
chr10	+	80165438	80168127	ENSMUST00000095426_ENSMUSG00000055862	Izumo4	1.09566	0.417784	-1.39098
chr4	+	43519838	43526601	ENSMUST00000030183_ENSMUSG00000028463	Car9	1.1641	0.44662	-1.38209
chr18	+	78033042	78120746	ENSMUST00000026496_ENSMUSG00000025429	Pstpip2	5.78181	2.21891	-1.38167
chr8	-	112250351	112261639	ENSMUST00000093162_ENSMUSG00000069895	Atxn1l	8.1612	3.1327	-1.38137
chrX	+	133584133	133617042	ENSMUST00000047852_ENSMUSG00000042595	Fam199x	2.2524	0.864911	-1.38084
chr5	+	103854211	104027378	ENSMUST00000048957_ENSMUSG00000034573	Ptpn13	7.65931	2.94222	-1.38031
chr13	-	34719709	34744540	ENSMUST00000053459_ENSMUSG00000021411	1300014I06Rik	1.56079	0.600042	-1.37914
chr2	-	76847960	77008692	ENSMUST00000049544_ENSMUSG00000044033	Ccdc141	1.26435	0.486277	-1.37854
chr19	-	29395837	29399846	ENSMUST00000052380_ENSMUSG00000050957	Insl6	2.93815	1.13075	-1.37762
chr8	+	116657457	116676212	ENSMUST00000073521_ENSMUSG00000031767	Nudt7	2.63787	1.01564	-1.37698
chr1	-	43179919	43220806	ENSMUST00000008280_ENSMUSG00000008136	Fhl2	1.27996	0.492887	-1.37677
chr3	-	95480124	95491840	ENSMUST00000117782_ENSMUSG00000015850	Adamtsl4	4.68208	1.80781	-1.3729
chr2	-	5783126	5783980	ENSMUST00000142918_ENSMUSG00000056718	Gm13199	2.50707	0.971144	-1.36824
chr9	-	49245068	49294330	ENSMUST00000055096_ENSMUSG00000040219	Ttc12	4.10917	1.59586	-1.36451
chr3	+	95985074	95999444	ENSMUST00000035371_ENSMUSG00000038486	Sv2a	2.66101	1.03704	-1.35951
chr11	+	69778281	69781387	ENSMUST00000108597_ENSMUSG00000018569	Cldn7	22.327	8.71622	-1.35701
chr11	-	69756045	69761690	ENSMUST00000018710_ENSMUSG00000018566	Slc2a4	2.42412	0.947251	-1.35564
chr8	+	107897174	107906762	ENSMUST00000160650_ENSMUSG00000014782	Plekhg4	1.26311	0.493684	-1.35532
chr17	+	43938800	44176465	ENSMUST00000044895_ENSMUSG00000039601	Rcan2	0.823549	0.321949	-1.35502
chr18	+	70085080	70129138	ENSMUST00000151773_ENSMUSG00000038903	Ccdc68	2.02836	0.792966	-1.35498
chr4	-	150377761	150418774	ENSMUST00000103204_ENSMUSG00000028957	Per3	4.46991	1.74953	-1.35328
chr7	-	147142904	147143938	ENSMUST00000130771_ENSMUSG00000085354	Gm2044	1.03844	0.406742	-1.35223
chr15	-	36433817	36485328	ENSMUST00000013755_ENSMUSG00000013611	Snx31	1.8998	0.744645	-1.35123
chr15	+	89260020	89261299	ENSMUST00000168646_ENSMUSG00000079242	C730034F03Rik	0.851888	0.334451	-1.34887
chr15	+	34236436	34366029	ENSMUST00000022947_ENSMUSG00000022324	Matn2	1.13408	0.445312	-1.34864
chr11	-	5800823	5850084	ENSMUST00000109823_ENSMUSG00000041798	Gck	1.01187	0.397864	-1.34668
chr11	+	100931326	100938986	ENSMUST00000001802_ENSMUSG00000001751	Naglu	4.56737	1.79841	-1.34464
chr10	+	24315248	24318489	ENSMUST00000020171_ENSMUSG00000019997	Ctgf	14.0967	5.5517	-1.34435
chr11	-	89843979	89864208	ENSMUST00000020864_ENSMUSG00000020553	Pctp	4.60367	1.81594	-1.34206
chr10	+	69903416	70021479	ENSMUST00000105436_ENSMUSG00000043259	Fam13c	4.62858	1.82587	-1.34198
chr17	-	46153942	46169326	ENSMUST00000071648_ENSMUSG00000023951	Vegfa	17.7837	7.02775	-1.33942
chr5	+	105948407	106042037	ENSMUST00000067924_ENSMUSG00000054720	Lrrc8c	2.04115	0.807166	-1.33844
chr7	-	149836673	149852721	ENSMUST00000000033_ENSMUSG00000048583	Igf2	7.7198	3.05613	-1.33686
chr6	+	54631734	54653845	ENSMUST00000171760_ENSMUSG00000038065	2410066E13Rik	3.75571	1.48902	-1.33472
chr11	+	94797538	94814356	ENSMUST00000001547_ENSMUSG00000001506	Col1a1	2.34071	0.929955	-1.33171
chr2	+	25251394	25256843	ENSMUST00000028328_ENSMUSG00000015085	Entpd2	3.81347	1.51639	-1.33046
chr1	+	90123561	90158864	ENSMUST00000148474_ENSMUSG00000079429	Heatr7b1	2.06636	0.822462	-1.32907
chr9	+	43118846	43144208	ENSMUST00000034511_ENSMUSG00000032013	Trim29	1.27256	0.506809	-1.32822
chr5	+	91360222	91450386	ENSMUST00000071652_ENSMUSG00000029376	Mthfd2l	1.45962	0.581402	-1.32799
chr11	-	74196858	74403688	ENSMUST00000102521_ENSMUSG00000038807	Rap1gap2	2.29403	0.913817	-1.32791
chr12	-	82815937	82882157	ENSMUST00000035987_ENSMUSG00000042724	Map3k9	5.63991	2.24693	-1.32772
chr11	-	43233752	43239753	ENSMUST00000020687_ENSMUSG00000020415	Pttg1	62.4076	24.877	-1.32691
chr2	-	28810893	28910584	ENSMUST00000157048_ENSMUSG00000079502	1700101E01Rik	1.89586	0.755795	-1.32678
chr5	+	110973364	111050401	ENSMUST00000040001_ENSMUSG00000033316	Galnt9	1.47902	0.589708	-1.32657
chr19	+	4231899	4233631	ENSMUST00000025773_ENSMUSG00000024854	Pold4	7.00562	2.79372	-1.32633
chr7	-	147158202	147164654	ENSMUST00000097970_ENSMUSG00000073795	6430531B16Rik	0.976883	0.389942	-1.32493
chr3	-	36347847	36374765	ENSMUST00000029266_ENSMUSG00000027712	Anxa5	11.9907	4.79005	-1.3238
chr9	-	119349396	119353948	ENSMUST00000141484_ENSMUSG00000086780	Gm16707	15.5697	6.22208	-1.32327
chr12	-	100955741	101121652	ENSMUST00000046485_ENSMUSG00000021176	2610021K21Rik	2.66456	1.06536	-1.32255
chr12	-	86613348	86629388	ENSMUST00000008966_ENSMUSG00000008822	Acyp1	18.0003	7.19729	-1.3225
chr17	+	35068198	35072866	ENSMUST00000007253_ENSMUSG00000007038	Neu1	15.44	6.18038	-1.3209
chr2	+	92755255	92796215	ENSMUST00000028648_ENSMUSG00000027220	Syt13	1.84447	0.738694	-1.32016
chr8	-	122284487	122302316	ENSMUST00000049156_ENSMUSG00000034105	4632415K11Rik	7.40861	2.97097	-1.31827
chr13	+	93381093	93481899	ENSMUST00000049488_ENSMUSG00000021703	Serinc5	9.5645	3.84021	-1.3165
chr13	-	24909817	24923386	ENSMUST00000006900_ENSMUSG00000006717	Acot13	48.7617	19.5809	-1.3163
chr7	-	125679357	125728250	ENSMUST00000044195_ENSMUSG00000042246	Tmc7	4.86499	1.95368	-1.31624
chr8	+	4226827	4237470	ENSMUST00000053035_ENSMUSG00000046589	Lrrc8e	1.00215	0.40272	-1.31524
chr5	+	65361310	65433113	ENSMUST00000031080_ENSMUSG00000029185	Fam114a1	2.99891	1.20745	-1.31247
chr3	+	101890338	101950437	ENSMUST00000029454_ENSMUSG00000027861	Casq2	1.1778	0.47443	-1.31183
chr10	-	21786113	21787885	ENSMUST00000092672_ENSMUSG00000069712	4930444G20Rik	1.44789	0.583409	-1.31137
chr2	+	33071589	33103237	ENSMUST00000004208_ENSMUSG00000004105	Angptl2	0.891656	0.360142	-1.30792
chr16	+	87699190	87733591	ENSMUST00000026703_ENSMUSG00000025612	Bach1	11.5602	4.67201	-1.30705
chr4	-	139582761	139802699	ENSMUST00000039331_ENSMUSG00000040972	Igsf21	3.36324	1.36144	-1.30471
chr19	-	4261668	4269172	ENSMUST00000113852_ENSMUSG00000034616	Ssh3	3.53506	1.43449	-1.3012
chr7	-	133766763	133769530	ENSMUST00000032961_ENSMUSG00000030717	Nupr1	9.34933	3.79527	-1.30066
chrX	-	47135713	47150926	ENSMUST00000033442_ENSMUSG00000031111	Igsf1	4.79599	1.94734	-1.30032
chr16	+	18127735	18152501	ENSMUST00000059589_ENSMUSG00000043811	Rtn4r	1.40615	0.571603	-1.29867
chr16	+	21892042	21931950	ENSMUST00000042065_ENSMUSG00000033618	Map3k13	1.172	0.477643	-1.29497
chrX	-	71630058	71638611	ENSMUST00000114143_ENSMUSG00000031399	Fam3a	3.26147	1.32955	-1.29459
chr14	-	52524946	52533163	ENSMUST00000004673_ENSMUSG00000004558	Ndrg2	26.85	10.965	-1.29201
chr14	+	73637698	73640165	ENSMUST00000044405_ENSMUSG00000033446	Lpar6	4.64001	1.8966	-1.29071
chr18	-	60753627	60819796	ENSMUST00000097566_ENSMUSG00000043079	Synpo	1.08433	0.444414	-1.28682
chr15	+	100958953	100975767	ENSMUST00000000542_ENSMUSG00000000530	Acvrl1	1.1291	0.463175	-1.28555
chr14	+	71165843	71178302	ENSMUST00000171481_ENSMUSG00000022102	Dok2	4.6245	1.89808	-1.28476
chr7	+	6204312	6233668	ENSMUST00000121024_ENSMUSG00000053367	Gm6792	5.67966	2.33805	-1.2805
chr3	+	88168506	88172463	ENSMUST00000147948_ENSMUSG00000041423	Paqr6	2.06506	0.851049	-1.27887
chr8	+	108210174	108222078	ENSMUST00000093200_ENSMUSG00000050357	Rltpr	6.63991	2.73926	-1.27738
chr4	+	138433857	138438732	ENSMUST00000030531_ENSMUSG00000028751	Pla2g2e	2.08864	0.861883	-1.277
chr18	-	55047699	55152245	ENSMUST00000064763_ENSMUSG00000052713	Zfp608	1.38396	0.571621	-1.27568
chr19	+	24950227	24950702	ENSMUST00000073080_ENSMUSG00000058927	Gm10053	1.74427	0.720442	-1.27567
chr11	-	100269770	100276150	ENSMUST00000066489_ENSMUSG00000006931	Leprel4	9.27312	3.83559	-1.27361
chr19	-	36806227	36811143	ENSMUST00000087321_ENSMUSG00000067279	Ppp1r3c	0.797614	0.330431	-1.27134
chr3	-	8663362	8667039	ENSMUST00000042412_ENSMUSG00000040289	Hey1	3.42705	1.42034	-1.27073
chr7	+	6351425	6384804	ENSMUST00000161855_ENSMUSG00000093536	AC188461.4	1.31665	0.545709	-1.27067
chr12	+	8954735	8978834	ENSMUST00000020899_ENSMUSG00000020583	Matn3	4.50155	1.86581	-1.27062
chr15	-	35939234	36070155	ENSMUST00000172831_ENSMUSG00000037627	Rgs22	0.772807	0.320328	-1.27056
chr7	+	52273348	52277016	ENSMUST00000044111_ENSMUSG00000038387	Rras	39.802	16.4983	-1.27053
chr14	-	32420412	32454150	ENSMUST00000022437_ENSMUSG00000021884	Hacl1	11.754	4.87333	-1.27018
chr12	+	87423513	87503408	ENSMUST00000054565_ENSMUSG00000007867	1700019E19Rik	10.2938	4.26994	-1.26949
chr15	-	90763707	90880382	ENSMUST00000109289_ENSMUSG00000022629	Kif21a	3.31925	1.37713	-1.26919
chr4	+	120339168	120340425	ENSMUST00000094814_ENSMUSG00000070803	Cited4	3.3135	1.37633	-1.26753
chr8	-	124990047	124999964	ENSMUST00000014614_ENSMUSG00000014470	Rnf166	12.7955	5.31983	-1.26618
chr4	-	138355159	138419397	ENSMUST00000102512_ENSMUSG00000041193	Pla2g5	11.4746	4.77863	-1.26378
chr11	+	16652206	16818161	ENSMUST00000020325_ENSMUSG00000020122	Egfr	1.52961	0.637606	-1.26243
chr5	-	74988471	75098936	ENSMUST00000039744_ENSMUSG00000029228	Lnx1	5.20822	2.17234	-1.26154
chr4	+	132768046	132780470	ENSMUST00000150744_ENSMUSG00000028865	Cd164l2	6.16652	2.57689	-1.25882
chr7	-	6083091	6107573	ENSMUST00000094870_ENSMUSG00000046792	Zfp787	7.17616	2.99885	-1.2588
chr6	+	17413800	17523980	ENSMUST00000115443_ENSMUSG00000009376	Met	2.89529	1.21124	-1.25722
chr16	+	32419788	32429185	ENSMUST00000014220_ENSMUSG00000014075	Tctex1d2	17.7704	7.4535	-1.25349
chr4	-	136485334	136512731	ENSMUST00000030420_ENSMUSG00000028661	Epha8	1.17217	0.491721	-1.25327
chr1	+	52043992	52164032	ENSMUST00000168302_ENSMUSG00000062939	Stat4	6.38048	2.67685	-1.25313
chr3	-	152868369	153388026	ENSMUST00000064460_ENSMUSG00000052544	St6galnac3	5.331	2.23932	-1.25135
chr8	+	107788548	107793226	ENSMUST00000036221_ENSMUSG00000033313	Fbxl8	1.33202	0.560195	-1.24961
chr1	-	75243616	75260783	ENSMUST00000027404_ENSMUSG00000026204	Ptprn	3.30814	1.39211	-1.24874
chr7	+	17530031	17532427	ENSMUST00000094807_ENSMUSG00000070802	Pnmal2	0.907058	0.382454	-1.24591
chr4	-	49597378	49610748	ENSMUST00000042750_ENSMUSG00000039611	2810432L12Rik	1.64387	0.693447	-1.24524
chr9	+	58302980	58317430	ENSMUST00000141912_ENSMUSG00000086516	4930461G14Rik	16.0843	6.7855	-1.24513
chr14	-	67421701	67487525	ENSMUST00000022629_ENSMUSG00000022048	Dpysl2	6.38034	2.6935	-1.24415
chr4	-	41464724	41516571	ENSMUST00000108050_ENSMUSG00000028439	2310028H24Rik	2.48153	1.04893	-1.24231
chr9	-	7836687	7837064	ENSMUST00000054878_ENSMUSG00000049742	C330006D17Rik	1.54198	0.651929	-1.242
chr8	+	112392511	112468571	ENSMUST00000034175_ENSMUSG00000031732	Phlpp2	1.78485	0.754619	-1.24198
chr2	-	25067727	25070157	ENSMUST00000155706_ENSMUSG00000036770	4933433C11Rik	0.801695	0.339192	-1.24095
chr8	-	123132502	123158392	ENSMUST00000123927_ENSMUSG00000043687	1190005I06Rik	14.203	6.01805	-1.23883
chr15	-	78353776	78360055	ENSMUST00000147093_ENSMUSG00000022440	C1qtnf6	1.29616	0.550117	-1.23643
chr10	+	60938581	61044974	ENSMUST00000049242_ENSMUSG00000037151	Lrrc20	3.87422	1.64463	-1.23615
chr8	-	125666747	125682170	ENSMUST00000000755_ENSMUSG00000000739	Sult5a1	5.23392	2.22235	-1.23581
chr15	+	84062473	84146118	ENSMUST00000023072_ENSMUSG00000022438	Parvb	53.9497	22.9074	-1.2358
chr10	-	81069113	81072536	ENSMUST00000166132_ENSMUSG00000091683	Gm17357	0.857509	0.364588	-1.23388
chr17	-	31391964	31414301	ENSMUST00000024832_ENSMUSG00000024033	Rsph1	5.05352	2.1488	-1.23376
chr1	-	99691691	99992223	ENSMUST00000159041_ENSMUSG00000026335	Pam	6.14042	2.6163	-1.23081
chr4	-	142857334	142889467	ENSMUST00000030317_ENSMUSG00000028583	Pdpn	17.0367	7.26379	-1.22985
chr15	-	75916025	75920443	ENSMUST00000019516_ENSMUSG00000075590	Nrbp2	6.69705	2.85654	-1.22926
chr1	-	158358239	158404459	ENSMUST00000051396_ENSMUSG00000026600	Soat1	17.6583	7.53448	-1.22877
chr19	-	5070859	5085531	ENSMUST00000143677_ENSMUSG00000061451	Tmem151a	2.28523	0.975659	-1.22789
chr7	-	116901569	116925539	ENSMUST00000041460_ENSMUSG00000034825	Nrip3	0.862589	0.368305	-1.22777
chr18	-	44584715	44971836	ENSMUST00000089874_ENSMUSG00000071856	Mcc	1.22264	0.522149	-1.22747
chr17	-	27700520	27702677	ENSMUST00000154473_ENSMUSG00000062753	AI413582	5.67386	2.42382	-1.22705
chr3	-	94416679	94462794	ENSMUST00000006123_ENSMUSG00000005968	Tuft1	4.29413	1.83536	-1.2263
chr19	-	44468941	44482199	ENSMUST00000041331_ENSMUSG00000037071	Scd1	36.2636	15.5178	-1.2246
chr9	+	118387330	118395250	ENSMUST00000111763_ENSMUSG00000032446	Eomes	1.65732	0.709683	-1.2236
chr6	-	66985090	66987400	ENSMUST00000043098_ENSMUSG00000036390	Gadd45a	39.101	16.7711	-1.22122
chr15	-	97623095	97674933	ENSMUST00000079838_ENSMUSG00000022475	Hdac7	4.8649	2.09134	-1.21798
chr5	+	93032077	93035605	ENSMUST00000050952_ENSMUSG00000047963	Stbd1	1.30348	0.560974	-1.21636
chr8	-	3150922	3279617	ENSMUST00000091291_ENSMUSG00000005534	Insr	5.20589	2.24066	-1.21622
chr4	+	137806350	137857882	ENSMUST00000105818_ENSMUSG00000028758	Kif17	0.750226	0.322959	-1.21597
chr7	+	150659626	150685239	ENSMUST00000146983_ENSMUSG00000000154	Slc22a18	5.02969	2.16626	-1.21526
chr11	+	100720665	100746483	ENSMUST00000004145_ENSMUSG00000004043	Stat5a	2.87343	1.23815	-1.21459
chr14	-	56516123	56519069	ENSMUST00000111325_ENSMUSG00000022223	Sdr39u1	7.40815	3.19444	-1.21355
chr5	+	136282767	136350642	ENSMUST00000126232_ENSMUSG00000039860	Srrm3	0.885372	0.382124	-1.21224
chr10	-	18720716	18735463	ENSMUST00000019997_ENSMUSG00000019850	Tnfaip3	0.98598	0.426111	-1.21033
chr11	-	51003335	51033920	ENSMUST00000143209_ENSMUSG00000086646	5133400J02Rik	3.20877	1.38822	-1.20878
chr19	+	27291510	27328721	ENSMUST00000164746_ENSMUSG00000024924	Vldlr	1.18909	0.515046	-1.20708
chr6	+	91106659	91124686	ENSMUST00000041736_ENSMUSG00000034245	Hdac11	8.08802	3.50623	-1.20587
chr1	-	184397391	184447655	ENSMUST00000068505_ENSMUSG00000026509	Capn2	10.4571	4.53833	-1.20424
chrX	-	103615380	103680740	ENSMUST00000039447_ENSMUSG00000033737	Fndc3c1	3.97288	1.72477	-1.20378
chr7	-	148049569	148068208	ENSMUST00000106048_ENSMUSG00000025486	Sirt3	14.7093	6.38661	-1.20361
chr4	+	141639887	141644014	ENSMUST00000153023_ENSMUSG00000073728	Gm10565	0.848097	0.368325	-1.20325
chr7	-	126115554	126138725	ENSMUST00000008878_ENSMUSG00000008734	Gprc5b	9.64771	4.19112	-1.20285
chr4	-	134093807	134108081	ENSMUST00000060435_ENSMUSG00000050989	Sepn1	5.06949	2.2027	-1.20257
chr11	-	101860966	101889775	ENSMUST00000062801_ENSMUSG00000052373	Mpp3	2.78971	1.21241	-1.20225
chr8	+	98058000	98082788	ENSMUST00000041569_ENSMUSG00000036598	Ccdc113	2.40029	1.04392	-1.2012
chr16	+	3884648	3919517	ENSMUST00000176233_ENSMUSG00000093575	RP23-312H15.9	2.06328	0.897483	-1.20098
chr15	+	3218547	3230508	ENSMUST00000160787_ENSMUSG00000064373	Sepp1	8.19988	3.57068	-1.1994
chr2	+	164766280	164781350	ENSMUST00000137626_ENSMUSG00000017737	Mmp9	2.27867	0.993478	-1.19763
chr17	-	44233257	44242758	ENSMUST00000024757_ENSMUSG00000023961	Enpp4	2.14149	0.934337	-1.1966
chr12	+	82732356	82765928	ENSMUST00000036116_ENSMUSG00000042734	Ttc9	1.87142	0.816834	-1.19602
chr8	-	4209543	4217459	ENSMUST00000168386_ENSMUSG00000064125	BC068157	3.63096	1.58492	-1.19594
chr4	+	99602019	99659899	ENSMUST00000058351_ENSMUSG00000025791	Pgm2	37.7722	16.4942	-1.19537
chr17	-	56136504	56144993	ENSMUST00000043785_ENSMUSG00000038781	Stap2	5.02792	2.19631	-1.19488
chrX	+	70728941	70741272	ENSMUST00000133394_ENSMUSG00000031375	Bgn	1.12484	0.491526	-1.19438
chr11	+	116938104	116940269	ENSMUST00000145438_ENSMUSG00000086859	2810008D09Rik	23.2622	10.1661	-1.19423
chr1	-	158185426	158233795	ENSMUST00000121146_ENSMUSG00000060985	Tdrd5	3.45268	1.51172	-1.19152
chr9	+	98323380	98346970	ENSMUST00000052068_ENSMUSG00000046402	Rbp1	2.46318	1.0794	-1.19028
chr6	+	129483218	129492349	ENSMUST00000032264_ENSMUSG00000030161	Gabarapl1	17.2358	7.55787	-1.18936
chr11	-	53868430	53882516	ENSMUST00000018755_ENSMUSG00000020388	Pdlim4	4.66197	2.04752	-1.18706
chr8	+	12873806	13020905	ENSMUST00000156560_ENSMUSG00000031442	Mcf2l	13.3014	5.8444	-1.18645
chr8	+	126177829	126187784	ENSMUST00000045487_ENSMUSG00000039960	Rhou	13.3159	5.85105	-1.18638
chrX	+	96198587	96270067	ENSMUST00000149999_ENSMUSG00000031216	Stard8	8.58167	3.77102	-1.1863
chr15	-	74825308	74828064	ENSMUST00000023248_ENSMUSG00000075602	Ly6a	3.86631	1.70019	-1.18526
chr1	-	36605487	36615194	ENSMUST00000114991_ENSMUSG00000026121	Sema4c	2.57478	1.13226	-1.18524
chr6	-	137003346	137119018	ENSMUST00000032347_ENSMUSG00000030222	Rerg	1.71435	0.754025	-1.18498
chr2	-	164665018	164683211	ENSMUST00000059954_ENSMUSG00000017754	Pltp	76.273	33.5909	-1.1831
chr5	-	148690013	148706391	ENSMUST00000118527_ENSMUSG00000029650	Slc46a3	3.66653	1.6172	-1.18092
chr13	+	23666250	23666821	ENSMUST00000090776_ENSMUSG00000071478	Hist1h2ad	1.07678	0.474954	-1.18086
chr16	-	91689567	91729220	ENSMUST00000073466_ENSMUSG00000058240	Cryzl1	18.219	8.04404	-1.17945
chr7	+	149646714	149680772	ENSMUST00000105968_ENSMUSG00000018819	Lsp1	0.811882	0.358697	-1.1785
chr7	-	150981489	151008746	ENSMUST00000033415_ENSMUSG00000031090	Nadsyn1	3.59525	1.58864	-1.1783
chrX	-	158271228	158597662	ENSMUST00000087085_ENSMUSG00000059493	Nhs	2.62367	1.15989	-1.17759
chr10	+	4795849	5326338	ENSMUST00000041639_ENSMUSG00000019769	Syne1	0.739433	0.326914	-1.17751
chr11	+	101191919	101203252	ENSMUST00000103105_ENSMUSG00000019326	Aoc3	1.61308	0.71368	-1.17647
chr6	+	34548500	34725473	ENSMUST00000079391_ENSMUSG00000029761	Cald1	21.723	9.61323	-1.17613
chr17	+	35516562	35521619	ENSMUST00000113887_ENSMUSG00000035929	H2-Q4	7.89737	3.49693	-1.17528
chr11	+	88579959	88590207	ENSMUST00000138007_ENSMUSG00000087574	C030037D09Rik	1.25187	0.55453	-1.17475
chr11	-	100556018	100565585	ENSMUST00000169118_ENSMUSG00000017830	Dhx58	1.55824	0.690285	-1.17465
chr6	+	149088371	149099693	ENSMUST00000126406_ENSMUSG00000039958	4833442J19Rik	11.5499	5.11714	-1.17447
chr4	+	143002329	143010994	ENSMUST00000059790_ENSMUSG00000046862	Pramef8	8.6946	3.85388	-1.17381
chr7	+	31497228	31510554	ENSMUST00000005692_ENSMUSG00000005553	Atp4a	1.60263	0.711343	-1.17182
chr19	+	10076159	10110076	ENSMUST00000121418_ENSMUSG00000024663	Rab3il1	21.64	9.60767	-1.17144
chr11	-	70501863	70513657	ENSMUST00000108542_ENSMUSG00000057054	Inca1	0.963128	0.427795	-1.17081
chr9	+	108855631	108886920	ENSMUST00000112070_ENSMUSG00000025650	Col7a1	1.22441	0.544162	-1.16997
chr4	+	126754627	126801616	ENSMUST00000046751_ENSMUSG00000042408	Zmym6	14.3489	6.37957	-1.16941
chr9	-	76338512	76393611	ENSMUST00000098546_ENSMUSG00000032358	Fam83b	1.24312	0.553119	-1.16831
chr8	-	127432496	127473154	ENSMUST00000034469_ENSMUSG00000031987	Egln1	15.6096	6.95431	-1.16645
chr11	-	95727257	95776205	ENSMUST00000038343_ENSMUSG00000013418	B4galnt2	1.48758	0.663442	-1.16492
chr6	+	39369886	39371293	ENSMUST00000156905_ENSMUSG00000068601	Gm10244	1.84422	0.823566	-1.16306
chr8	-	125102138	125135304	ENSMUST00000015171_ENSMUSG00000015027	Galns	4.68009	2.09038	-1.16277
chr7	+	3425423	3435658	ENSMUST00000108647_ENSMUSG00000078815	Cacng6	1.4312	0.639444	-1.16234
chr6	+	138088837	138105276	ENSMUST00000008684_ENSMUSG00000008540	Mgst1	3.45434	1.54411	-1.16164
chr8	+	73332348	73345323	ENSMUST00000000808_ENSMUSG00000000791	Il12rb1	1.30374	0.582939	-1.16124
chr11	-	94905788	94938115	ENSMUST00000001548_ENSMUSG00000001507	Itga3	26.9291	12.042	-1.16109
chr17	+	27337977	27340016	ENSMUST00000167289_ENSMUSG00000090473	Gm17262	0.935115	0.418371	-1.16036
chr6	+	83007838	83017204	ENSMUST00000077502_ENSMUSG00000009145	Dqx1	0.916258	0.410325	-1.15899
chr4	+	129985839	129992707	ENSMUST00000070532_ENSMUSG00000028773	Fabp3	90.3064	40.4507	-1.15866
chr17	+	43804374	43888380	ENSMUST00000170988_ENSMUSG00000023963	Cyp39a1	4.2351	1.89784	-1.15804
chr1	+	172574663	172612920	ENSMUST00000046792_ENSMUSG00000038463	Olfml2b	0.853412	0.382789	-1.15669
chr17	+	35576100	35580679	ENSMUST00000071951_ENSMUSG00000060550	H2-Q7	2.37349	1.0653	-1.15575
chr8	-	124948672	124956840	ENSMUST00000017604_ENSMUSG00000006519	Cyba	27.4245	12.3091	-1.15574
chr2	-	181303854	181319597	ENSMUST00000134340_ENSMUSG00000089917	Uckl1	18.3943	8.25884	-1.15525
chr9	+	21903725	21914074	ENSMUST00000001384_ENSMUSG00000001349	Cnn1	2.01778	0.906541	-1.15432
chr16	-	4935048	4939585	ENSMUST00000131331_ENSMUSG00000086456	Gm16861	1.50332	0.675455	-1.15422
chr4	-	147526909	147534591	ENSMUST00000167160_ENSMUSG00000029001	Fbxo44	3.30414	1.48731	-1.15157
chr9	+	21741477	21753344	ENSMUST00000046371_ENSMUSG00000040563	BC018242	3.60835	1.62544	-1.15051
chr8	+	96676507	96678048	ENSMUST00000034211_ENSMUSG00000031760	Mt3	5.0058	2.25525	-1.15031
chr2	-	180012351	180024584	ENSMUST00000038529_ENSMUSG00000038980	BC066135	1.09651	0.494128	-1.14996
chr6	-	42618001	42660070	ENSMUST00000045054_ENSMUSG00000036667	Fam115a	5.34048	2.40735	-1.14952
chr18	-	61889915	61946356	ENSMUST00000120472_ENSMUSG00000033032	Afap1l1	2.63955	1.19314	-1.14553
chr10	-	80735952	80754012	ENSMUST00000092280_ENSMUSG00000034917	Tjp3	17.0456	7.70809	-1.14495
chr1	-	45964915	45982439	ENSMUST00000027137_ENSMUSG00000025993	Slc40a1	2.88542	1.30513	-1.14459
chr2	+	75615245	75620363	ENSMUST00000135682_ENSMUSG00000086813	Gm13657	1.03021	0.466262	-1.14372
chr8	-	28307932	28313019	ENSMUST00000038174_ENSMUSG00000039720	Got1l1	19.43	8.79876	-1.14291
chr17	-	57219489	57227205	ENSMUST00000071135_ENSMUSG00000062591	Tubb4a	4.17387	1.89037	-1.14272
chr4	-	106806760	106851721	ENSMUST00000057043_ENSMUSG00000028619	2210012G02Rik	3.59808	1.63351	-1.13925
chr3	-	107729252	107734735	ENSMUST00000004137_ENSMUSG00000004035	Gstm7	2.51925	1.14644	-1.13584
chr6	-	124710073	124719691	ENSMUST00000112476_ENSMUSG00000004267	Eno2	9.00855	4.1035	-1.13444
chr7	-	106367594	106387129	ENSMUST00000064231_ENSMUSG00000052396	Mogat2	2.32091	1.05816	-1.13313
chr2	+	164611323	164619310	ENSMUST00000174070_ENSMUSG00000050373	Snx21	5.55422	2.53468	-1.13178
chr10	-	20844736	20880790	ENSMUST00000020158_ENSMUSG00000019982	Myb	5.05895	2.30985	-1.13104
chr12	+	103521258	103629065	ENSMUST00000056950_ENSMUSG00000044456	Rin3	1.0811	0.493711	-1.13077
chr10	-	7512321	7512620	ENSMUST00000065124_ENSMUSG00000052979	6530403G13Rik	1.65711	0.757673	-1.12902
chr7	-	125525370	125587066	ENSMUST00000081574_ENSMUSG00000058420	Syt17	1.54454	0.706219	-1.12899
chr11	+	101140326	101157631	ENSMUST00000128735_ENSMUSG00000078653	Cntd1	4.0234	1.84204	-1.12711
chr2	+	30690492	30736761	ENSMUST00000113592_ENSMUSG00000039476	Prrx2	3.98051	1.82427	-1.12563
chr15	-	79391930	79435529	ENSMUST00000023065_ENSMUSG00000022429	Dmc1	3.79621	1.74207	-1.12376
chr10	+	93774769	94053701	ENSMUST00000132743_ENSMUSG00000020023	Tmcc3	1.57858	0.725381	-1.12181
chr5	-	91032102	91069513	ENSMUST00000031317_ENSMUSG00000029370	Rassf6	2.01877	0.929971	-1.11822
chr6	+	112223752	112280419	ENSMUST00000032376_ENSMUSG00000057604	Lmcd1	0.687542	0.317054	-1.11672
chr5	-	137581514	137592079	ENSMUST00000054384_ENSMUSG00000043279	Trim56	2.57304	1.18673	-1.11649
chr9	-	56765007	56776178	ENSMUST00000050916_ENSMUSG00000032733	Snx33	0.707677	0.326556	-1.11576
chr7	-	134947414	134968063	ENSMUST00000106267_ENSMUSG00000030806	Stx1b	2.06335	0.952695	-1.1149
chr13	+	55254001	55270120	ENSMUST00000067171_ENSMUSG00000005320	Fgfr4	4.61028	2.12987	-1.11409
chr3	-	107741765	107746667	ENSMUST00000106685_ENSMUSG00000068762	Gstm6	4.59423	2.12267	-1.11394
chr4	-	128727341	128735227	ENSMUST00000149472_ENSMUSG00000085085	1700086P04Rik	3.32648	1.53978	-1.11127
chr14	-	76161806	76186844	ENSMUST00000022580_ENSMUSG00000022003	Slc25a30	13.28	6.16487	-1.10712
chr1	-	195098355	195099382	ENSMUST00000009777_ENSMUSG00000009633	G0s2	1.13102	0.525078	-1.10702
chr11	-	70267485	70273486	ENSMUST00000019064_ENSMUSG00000018920	Cxcl16	4.73488	2.20018	-1.10571
chr7	+	117911720	117955919	ENSMUST00000170374_ENSMUSG00000005686	Ampd3	3.90576	1.81634	-1.10457
chr2	+	150612471	150657494	ENSMUST00000045441_ENSMUSG00000033059	Pygb	11.6296	5.4126	-1.10341
chr2	+	128793138	128844299	ENSMUST00000110320_ENSMUSG00000042851	Zc3h6	2.96897	1.38351	-1.10163
chr11	-	69609570	69615359	ENSMUST00000011285_ENSMUSG00000042826	Fgf11	1.42717	0.665575	-1.10048
chr4	+	154243694	154269637	ENSMUST00000079269_ENSMUSG00000058183	Mmel1	6.03414	2.81593	-1.09954
chrX	-	133515655	133572841	ENSMUST00000113069_ENSMUSG00000044348	Mcart6	3.82294	1.78447	-1.09919
chr13	-	67139530	67162106	ENSMUST00000167565_ENSMUSG00000090641	Zfp712	0.686189	0.32052	-1.09819
chr6	-	42573018	42595253	ENSMUST00000031879_ENSMUSG00000029851	Fam115c	2.27836	1.06432	-1.09807
chr14	+	21655884	21662610	ENSMUST00000022368_ENSMUSG00000021822	Plau	0.877238	0.410017	-1.09729
chr9	+	69301427	69339602	ENSMUST00000034756_ENSMUSG00000032231	Anxa2	44.9144	20.9947	-1.09715
chr9	+	68501593	69236053	ENSMUST00000034766_ENSMUSG00000032238	Rora	1.00089	0.468153	-1.09623
chr3	+	65470150	65635084	ENSMUST00000099075_ENSMUSG00000074579	Lekr1	1.03196	0.48276	-1.09601
chr6	+	127396858	127444259	ENSMUST00000112191_ENSMUSG00000037997	Parp11	8.91559	4.17103	-1.09593
chr8	-	10986980	11008458	ENSMUST00000040514_ENSMUSG00000038894	Irs2	5.30886	2.4879	-1.09347
chr13	-	4590003	4608420	ENSMUST00000110691_ENSMUSG00000045410	Akr1e1	7.71548	3.61592	-1.09339
chr15	+	79177971	79189502	ENSMUST00000096350_ENSMUSG00000042622	Maff	7.68395	3.60219	-1.09297
chr7	-	53450720	53493873	ENSMUST00000078680_ENSMUSG00000030838	Ush1c	0.732603	0.343533	-1.09258
chr19	-	45866329	45890551	ENSMUST00000159210_ENSMUSG00000025221	Kcnip2	5.33476	2.50162	-1.09256
chr8	-	108467490	108489974	ENSMUST00000116429_ENSMUSG00000017765	Slc12a4	35.9543	16.8609	-1.09248
chr7	-	16782496	16807386	ENSMUST00000121123_ENSMUSG00000006019	Dhx34	7.50059	3.52222	-1.09052
chr5	+	36100529	36227622	ENSMUST00000054598_ENSMUSG00000029095	Ablim2	4.92544	2.31507	-1.0892
chr9	+	53192128	53209972	ENSMUST00000037853_ENSMUSG00000034487	Kdelc2	4.50256	2.11729	-1.08853
chr12	+	70825949	70845645	ENSMUST00000021372_ENSMUSG00000054894	Atp5s	7.81818	3.67941	-1.08736
chr17	+	28314284	28342831	ENSMUST00000073534_ENSMUSG00000024220	Zfp523	7.81641	3.67872	-1.0873
chr2	+	130120905	130196217	ENSMUST00000110288_ENSMUSG00000053552	Ebf4	0.926882	0.436595	-1.08609
chr8	+	122136647	122140826	ENSMUST00000098361_ENSMUSG00000024266	Adad2	2.03253	0.957413	-1.08607
chr3	-	96381795	96398104	ENSMUST00000091924_ENSMUSG00000028104	Polr3gl	17.4936	8.24183	-1.08579
chr17	+	87682226	87781110	ENSMUST00000165014_ENSMUSG00000036918	Ttc7	4.30527	2.03047	-1.08429
chr13	-	23634793	23635228	ENSMUST00000078156_ENSMUSG00000064168	Hist1h2bh	0.823711	0.388492	-1.08425
chr1	-	134406002	134439517	ENSMUST00000086521_ENSMUSG00000053024	Cntn2	1.51269	0.714239	-1.08264
chr10	+	98569670	98660708	ENSMUST00000020113_ENSMUSG00000019952	Poc1b	8.93737	4.22001	-1.0826
chr11	+	69435526	69437372	ENSMUST00000108656_ENSMUSG00000069835	Sat2	2.66304	1.25757	-1.08244
chr7	-	133832982	133839298	ENSMUST00000144897_ENSMUSG00000059772	Slx1b	16.7143	7.89471	-1.08213
chr5	+	105844794	105915208	ENSMUST00000112707_ENSMUSG00000070639	Lrrc8b	2.38609	1.12747	-1.08156
chr8	-	86534129	86535341	ENSMUST00000056686_ENSMUSG00000074217	2210011C24Rik	9.31229	4.40537	-1.07987
chr11	+	72249028	72252067	ENSMUST00000076443_ENSMUSG00000040471	Ggt6	1.00529	0.475689	-1.07952
chr19	+	46379227	46386580	ENSMUST00000073116_ENSMUSG00000025225	Nfkb2	15.6876	7.42578	-1.07901
chr11	-	59776683	59778446	ENSMUST00000062405_ENSMUSG00000049892	Rasd1	1.53245	0.725461	-1.07887
chr7	+	74792296	74871462	ENSMUST00000032774_ENSMUSG00000030555	Ttc23	11.6927	5.53664	-1.07852
chr10	+	57960718	58038990	ENSMUST00000036576_ENSMUSG00000038010	Ccdc138	5.22952	2.47633	-1.07847
chr3	+	134970706	135005498	ENSMUST00000149655_ENSMUSG00000037994	Nhedc2	4.08872	1.93693	-1.07787
chr6	+	4852917	5115661	ENSMUST00000175889_ENSMUSG00000032827	Ppp1r9a	8.77645	4.16046	-1.07689
chr9	-	21604628	21657079	ENSMUST00000086329_ENSMUSG00000032198	Dock6	45.6668	21.6494	-1.07682
chr9	+	66561493	66614652	ENSMUST00000071889_ENSMUSG00000032373	Car12	3.60832	1.7119	-1.07573
chr14	+	65885538	65942808	ENSMUST00000169656_ENSMUSG00000034532	Fbxo16	1.33301	0.632634	-1.07525
chr5	-	110475251	110475505	ENSMUST00000167969_ENSMUSG00000090963	Gm17655	3.01808	1.43396	-1.07363
chr11	+	45868004	45960845	ENSMUST00000164892_ENSMUSG00000011256	Adam19	26.2381	12.4765	-1.07245
chr1	+	52687549	52708763	ENSMUST00000165859_ENSMUSG00000043015	Tmem194b	8.30265	3.95208	-1.07096
chr17	-	32934351	32937883	ENSMUST00000080905_ENSMUSG00000055202	Zfp811	2.78418	1.32812	-1.06787
chr7	+	25655076	25662670	ENSMUST00000011493_ENSMUSG00000011349	Dmrtc2	3.18652	1.52112	-1.06685
chrX	-	137074067	137135198	ENSMUST00000055738_ENSMUSG00000031431	Tsc22d3	1.86449	0.890531	-1.06604
chr7	-	134029685	134066431	ENSMUST00000154174_ENSMUSG00000060538	Tmem219	8.0051	3.82552	-1.06526
chr15	+	76077237	76080334	ENSMUST00000023225_ENSMUSG00000022564	Grina	26.4634	12.6473	-1.06516
chr5	-	4081145	4104746	ENSMUST00000001507_ENSMUSG00000001467	Cyp51	24.419	11.6767	-1.06437
chr13	+	55828729	55878191	ENSMUST00000021958_ENSMUSG00000021496	Pcbd2	7.72106	3.69208	-1.06437
chr11	+	95720179	95722358	ENSMUST00000146868_ENSMUSG00000086015	4833417C18Rik	3.86009	1.8492	-1.06174
chr5	+	32438845	32460204	ENSMUST00000031017_ENSMUSG00000029135	Fosl2	0.867658	0.415765	-1.06136
chr3	+	131227732	131306634	ENSMUST00000029666_ENSMUSG00000028032	Papss1	9.92319	4.75546	-1.06122
chr15	+	97923020	97962878	ENSMUST00000163507_ENSMUSG00000033065	Pfkm	23.9699	11.496	-1.0601
chr4	-	153652595	153675785	ENSMUST00000030898_ENSMUSG00000029032	Arhgef16	10.1163	4.85516	-1.0591
chr15	+	85888125	85968064	ENSMUST00000088931_ENSMUSG00000035900	Gramd4	8.42767	4.05161	-1.05664
chr4	-	151764851	151851980	ENSMUST00000159840_ENSMUSG00000028931	Kcnab2	1.28791	0.619359	-1.05619
chrX	-	47908921	47988498	ENSMUST00000124842_ENSMUSG00000085396	6720401G13Rik	10.5111	5.05588	-1.05588
chr13	-	67199100	67214917	ENSMUST00000091526_ENSMUSG00000074824	Zfp708	1.30918	0.630098	-1.05501
chr8	-	72974127	73000842	ENSMUST00000166976_ENSMUSG00000055707	Klhl26	20.6985	9.96363	-1.05478
chr8	-	112471814	112486103	ENSMUST00000001722_ENSMUSG00000001672	Marveld3	3.03505	1.46136	-1.05441
chr12	-	110064083	110074093	ENSMUST00000021693_ENSMUSG00000021265	Slc25a29	0.819186	0.394607	-1.05377
chr6	-	127911414	128093612	ENSMUST00000112173_ENSMUSG00000030352	Tspan9	54.8143	26.413	-1.0533
chr9	-	20472144	20532673	ENSMUST00000034692_ENSMUSG00000032172	Olfm2	6.87411	3.31416	-1.05253
chr8	-	97846914	97849163	ENSMUST00000098479_ENSMUSG00000074140	Zfp319	1.26089	0.608288	-1.05161
chr9	+	96968602	96973848	ENSMUST00000169585_ENSMUSG00000091219	Gm17254	4.09525	1.97645	-1.05104
chr8	+	122386205	122400888	ENSMUST00000034287_ENSMUSG00000031828	Klhl36	4.40486	2.12867	-1.04914
chr8	+	3567998	3584939	ENSMUST00000136592_ENSMUSG00000065952	C330021F23Rik	14.6976	7.10372	-1.04893
chr4	+	28740281	28894649	ENSMUST00000080934_ENSMUSG00000028289	Epha7	0.97824	0.472949	-1.0485
chr7	+	133960399	133973733	ENSMUST00000098032_ENSMUSG00000058966	Fam57b	2.45001	1.18459	-1.0484
chr11	-	109434645	109473281	ENSMUST00000103060_ENSMUSG00000041895	Wipi1	7.96817	3.8617	-1.04501
chr13	-	21807632	21808012	ENSMUST00000091756_ENSMUSG00000069314	Hist1h2bl	1.11532	0.540799	-1.04429
chr13	+	55794485	55804860	ENSMUST00000057844_ENSMUSG00000045767	B230219D22Rik	32.2834	15.6693	-1.04286
chr15	-	60650551	60656635	ENSMUST00000100635_ENSMUSG00000072568	Fam84b	0.887905	0.431267	-1.04183
chr5	-	66407788	66564356	ENSMUST00000113726_ENSMUSG00000070780	Rbm47	22.6455	11.0088	-1.04056
chr11	+	87574043	87599430	ENSMUST00000107939_ENSMUSG00000034156	Bzrap1	2.16265	1.05136	-1.04055
chr3	-	115590740	115591048	ENSMUST00000067500_ENSMUSG00000054426	A930005H10Rik	7.8677	3.82536	-1.04035
chr5	-	115072161	115108430	ENSMUST00000071968_ENSMUSG00000014158	Trpv4	2.673	1.30064	-1.03924
chr10	+	56097106	56110225	ENSMUST00000068581_ENSMUSG00000050953	Gja1	120.059	58.43	-1.03896
chr10	-	5784310	5864039	ENSMUST00000138112_ENSMUSG00000019767	Gm221	0.86241	0.419743	-1.03887
chr5	-	135179651	135223111	ENSMUST00000015138_ENSMUSG00000029675	Eln	1.24368	0.605359	-1.03875
chr4	+	122860470	122871944	ENSMUST00000059667_ENSMUSG00000046093	Hpcal4	0.884252	0.430417	-1.03872
chrX	-	35754534	35809631	ENSMUST00000074913_ENSMUSG00000016534	Lamp2	31.5958	15.3844	-1.03826
chr8	+	72839686	72855486	ENSMUST00000140239_ENSMUSG00000087408	Lass1	6.29262	3.06617	-1.03722
chr8	+	28196313	28233890	ENSMUST00000165366_ENSMUSG00000031486	Gpr124	0.774725	0.377531	-1.03709
chr4	-	154019863	154029427	ENSMUST00000138077_ENSMUSG00000086810	Gm13110	10.78	5.25651	-1.03618
chr2	-	4941688	4985097	ENSMUST00000114996_ENSMUSG00000026672	Optn	8.87136	4.32624	-1.03604
chr11	+	98902558	98915706	ENSMUST00000017637_ENSMUSG00000017493	Igfbp4	5.56612	2.71605	-1.03516
chr8	+	3493138	3497208	ENSMUST00000061508_ENSMUSG00000047264	Zfp358	7.56299	3.69137	-1.0348
chr2	-	79292678	79296908	ENSMUST00000041099_ENSMUSG00000034701	Neurod1	11.48	5.60467	-1.03442
chr3	+	89866718	89872269	ENSMUST00000029551_ENSMUSG00000078667	1700094D03Rik	1.73898	0.849442	-1.03366
chr7	-	74875047	74904628	ENSMUST00000074233_ENSMUSG00000030554	Synm	2.86929	1.40172	-1.0335
chr3	-	88084043	88100921	ENSMUST00000165547_ENSMUSG00000010538	1700021C14Rik	6.43903	3.14699	-1.03287
chr3	+	90416816	90418336	ENSMUST00000001051_ENSMUSG00000001025	S100a6	50.9368	24.9022	-1.03244
chr3	+	159502701	159598797	ENSMUST00000068952_ENSMUSG00000028173	Wls	2.6691	1.30508	-1.03222
chr19	+	8925275	8928399	ENSMUST00000096257_ENSMUSG00000071656	Lrrn4cl	1.27075	0.62137	-1.03216
chrX	+	106290704	106393212	ENSMUST00000033598_ENSMUSG00000031246	Sh3bgrl	9.06843	4.43461	-1.03205
chr5	-	121203107	121227670	ENSMUST00000044833_ENSMUSG00000032661	Oas3	4.08592	1.99944	-1.03106
chr4	+	41516808	41585191	ENSMUST00000102963_ENSMUSG00000061322	Dnaic1	4.80834	2.3532	-1.03092
chr11	-	102298295	102308996	ENSMUST00000049057_ENSMUSG00000034685	Fam171a2	4.54188	2.2237	-1.03033
chr2	-	76467955	76486072	ENSMUST00000002808_ENSMUSG00000002731	Prkra	15.1424	7.41648	-1.02979
chr1	+	98768798	98777807	ENSMUST00000171463_ENSMUSG00000092052	Gm5101	4.75696	2.33031	-1.02952
chr4	-	120368743	120421217	ENSMUST00000030376_ENSMUSG00000028631	Kcnq4	0.946458	0.463673	-1.02943
chr15	-	82159962	82169256	ENSMUST00000023088_ENSMUSG00000022453	Naga	13.2643	6.50759	-1.02735
chr17	+	73267645	73291282	ENSMUST00000024857_ENSMUSG00000024063	Lbh	1.27869	0.628301	-1.02514
chr2	-	173404821	173485141	ENSMUST00000141051_ENSMUSG00000055897	Ppp4r1l-ps	5.83331	2.86747	-1.02453
chr9	+	118961896	118980637	ENSMUST00000051386_ENSMUSG00000038775	Vill	22.1227	10.8862	-1.02303
chr4	+	154335032	154336480	ENSMUST00000049621_ENSMUSG00000048001	Hes5	0.702301	0.345945	-1.02155
chr7	+	127245890	127264506	ENSMUST00000033210_ENSMUSG00000030917	Tmem159	4.69138	2.31144	-1.02122
chr8	-	47660933	47702554	ENSMUST00000040468_ENSMUSG00000038225	Ccdc111	11.7939	5.81207	-1.02092
chr5	-	46088420	46248854	ENSMUST00000045586_ENSMUSG00000015882	Lcorl	5.94665	2.93338	-1.01951
chr7	-	31883744	31900309	ENSMUST00000039435_ENSMUSG00000001249	Hpn	22.5067	11.1183	-1.01741
chr7	-	31232555	31242709	ENSMUST00000045817_ENSMUSG00000036915	Kirrel2	7.7312	3.81958	-1.01728
chrX	+	96331469	96344330	ENSMUST00000052839_ENSMUSG00000031217	Efnb1	3.82639	1.89101	-1.01683
chr10	+	78243241	78277570	ENSMUST00000005490_ENSMUSG00000005357	Slc1a6	0.829586	0.410211	-1.01603
chr4	-	141446353	141570982	ENSMUST00000105780_ENSMUSG00000051435	Fhad1	1.0136	0.501373	-1.01554
chr1	-	40828883	40847508	ENSMUST00000039672_ENSMUSG00000041945	Mfsd9	1.70815	0.845393	-1.01474
chr4	+	133871035	133885544	ENSMUST00000105875_ENSMUSG00000028834	Trim63	7.85222	3.89008	-1.0133
chr6	+	91928872	92025998	ENSMUST00000089334_ENSMUSG00000034037	Fgd5	6.57945	3.26136	-1.01249
chr13	-	47120539	47140106	ENSMUST00000021806_ENSMUSG00000021376	Tpmt	21.4765	10.6516	-1.01169
chr2	-	173032113	173044424	ENSMUST00000029018_ENSMUSG00000027514	Zbp1	0.698188	0.346424	-1.01108
chr8	+	108424341	108455678	ENSMUST00000049699_ENSMUSG00000048310	Pskh1	15.617	7.75381	-1.01014
chr18	+	56559991	56663446	ENSMUST00000116636_ENSMUSG00000001700	Gramd3	6.6977	3.32627	-1.00976
chr7	+	19761770	19791831	ENSMUST00000117338_ENSMUSG00000040811	Eml2	24.5106	12.1828	-1.00857
chr5	-	24202720	24210508	ENSMUST00000128964_ENSMUSG00000084903	Gm16624	0.683871	0.340011	-1.00814
chr1	-	173353316	173367449	ENSMUST00000138153_ENSMUSG00000092117	Gm17520	0.878714	0.437018	-1.0077
chr4	-	133216302	133228562	ENSMUST00000062118_ENSMUSG00000043257	Pigv	6.7587	3.36317	-1.00692
chr4	-	141170148	141174153	ENSMUST00000053263_ENSMUSG00000043085	Tmem82	2.60008	1.29383	-1.0069
chr5	+	116573623	116579119	ENSMUST00000127792_ENSMUSG00000086655	C330018A13Rik	1.46737	0.730675	-1.00593
chr9	+	103014404	103087600	ENSMUST00000035155_ENSMUSG00000032549	Rab6b	3.44136	1.71369	-1.00588
chr2	+	113167893	113556924	ENSMUST00000099576_ENSMUSG00000044042	Fmn1	1.08868	0.542398	-1.00516
chr13	-	89794915	89882117	ENSMUST00000022114_ENSMUSG00000021614	Vcan	6.66568	3.32096	-1.00515
chr6	+	115803488	115876717	ENSMUST00000112925_ENSMUSG00000030323	Ift122	4.43215	2.20891	-1.00468
chr16	+	50526417	50559548	ENSMUST00000152443_ENSMUSG00000085617	G730013B05Rik	0.903336	0.450259	-1.00451
chr13	+	3633278	3651020	ENSMUST00000042288_ENSMUSG00000033781	Asb13	4.76625	2.37638	-1.00409
chr4	-	57203713	57314709	ENSMUST00000075637_ENSMUSG00000038764	Ptpn3	14.6955	7.33	-1.00349
chr17	+	33767704	33782650	ENSMUST00000163245_ENSMUSG00000092412	Gm20507	1.08705	0.542279	-1.00331
chr2	-	6021071	6051257	ENSMUST00000054254_ENSMUSG00000045319	5430407P10Rik	3.85877	1.92562	-1.00282
chr6	+	86578168	86579696	ENSMUST00000043400_ENSMUSG00000033508	Asprv1	0.709666	0.354328	-1.00205
chr3	-	97007585	97032769	ENSMUST00000046521_ENSMUSG00000038256	Bcl9	10.609	5.29791	-1.00179
chr12	+	30622901	30702523	ENSMUST00000122328_ENSMUSG00000020674	Pxdn	9.77544	4.8823	-1.0016
chr17	+	26551910	26583283	ENSMUST00000053020_ENSMUSG00000034413	Neurl1b	0.689046	0.344157	-1.00154
chr12	+	41750677	43056575	ENSMUST00000132121_ENSMUSG00000056899	Immp2l	14.1782	7.08167	-1.00152
chr7	+	50967937	50982128	ENSMUST00000066834_ENSMUSG00000054046	Klk13	2.2471	1.12248	-1.00137
chr1	+	137715175	137729918	ENSMUST00000038760_ENSMUSG00000041782	Lad1	14.3025	7.14503	-1.00125
chr19	-	29406245	29409160	ENSMUST00000044143_ENSMUSG00000039097	Rln1	1.19552	0.598443	-0.998348
chr4	-	3828143	3865529	ENSMUST00000003369_ENSMUSG00000003282	Plag1	3.12606	1.5652	-0.998001
chr8	+	73247619	73275085	ENSMUST00000123739_ENSMUSG00000031842	Pde4c	4.16482	2.08554	-0.997833
chr4	-	83151051	83151458	ENSMUST00000084445_ENSMUSG00000066116	Gm10154	1.32556	0.663797	-0.997789
chr8	-	47082256	47085221	ENSMUST00000053558_ENSMUSG00000050914	Ankrd37	17.4236	8.73035	-0.996931
chr1	-	167104472	167124564	ENSMUST00000043338_ENSMUSG00000040848	Sft2d2	12.4843	6.25764	-0.996425
chr12	+	33506737	33511769	ENSMUST00000075165_ENSMUSG00000059937	Gdap10	1.87822	0.941802	-0.99587
chr8	-	67196936	67212589	ENSMUST00000034015_ENSMUSG00000031604	Sc4mol	86.9557	43.6262	-0.995086
chr15	-	89246836	89256294	ENSMUST00000109313_ENSMUSG00000078937	Cpt1b	4.47258	2.24589	-0.993819
chr6	+	113433291	113443332	ENSMUST00000032422_ENSMUSG00000030284	Creld1	10.5789	5.31233	-0.993778
chr15	+	78778154	78836299	ENSMUST00000089366_ENSMUSG00000033088	Triobp	48.9083	24.5642	-0.993522
chr5	-	125757457	125821464	ENSMUST00000086075_ENSMUSG00000037936	Scarb1	42.4678	21.3386	-0.992903
chr4	+	137548937	137764423	ENSMUST00000058133_ENSMUSG00000028760	Eif4g3	22.5635	11.3416	-0.992365
chrX	-	54051035	54075503	ENSMUST00000114766_ENSMUSG00000067878	Mtap7d3	5.10261	2.56485	-0.992358
chr1	-	174126859	174136935	ENSMUST00000013842_ENSMUSG00000013698	Pea15a	10.3887	5.22464	-0.991607
chr7	-	69606757	69609396	ENSMUST00000094339_ENSMUSG00000070526	Peg12	1.87897	0.945369	-0.990992
chr8	-	97944152	97958769	ENSMUST00000034249_ENSMUSG00000031796	Gtl3	61.5902	30.9965	-0.990594
chr13	-	54860221	54867956	ENSMUST00000036825_ENSMUSG00000034891	Sncb	2.9063	1.46298	-0.99027
chr7	+	17460666	17472650	ENSMUST00000108493_ENSMUSG00000078794	Dact3	17.7378	8.93159	-0.989837
chr2	+	27395946	27398882	ENSMUST00000142511_ENSMUSG00000085929	Gm13421	2.9815	1.50252	-0.988655
chr8	-	108779159	108789819	ENSMUST00000067512_ENSMUSG00000031906	Smpd3	0.877162	0.442164	-0.988261
chr8	-	124957496	124967322	ENSMUST00000006692_ENSMUSG00000006517	Mvd	38.8454	19.5896	-0.987658
chr11	-	97784552	97847758	ENSMUST00000017561_ENSMUSG00000017417	Plxdc1	7.47217	3.77111	-0.986536
chr15	-	100504856	100518351	ENSMUST00000023775_ENSMUSG00000023031	Cela1	2.21135	1.11605	-0.986531
chr3	-	107784620	107789371	ENSMUST00000012348_ENSMUSG00000040562	Gstm2	12.1513	6.13655	-0.985613
chr12	+	86629541	86640308	ENSMUST00000059341_ENSMUSG00000045064	Fam164c	0.746707	0.377141	-0.98544
chr15	+	80501783	80530850	ENSMUST00000066418_ENSMUSG00000022408	Fam83f	1.25539	0.634658	-0.984082
chr9	+	62686592	62699813	ENSMUST00000034776_ENSMUSG00000032245	Cln6	26.8403	13.569	-0.984081
chr7	+	88005806	88021402	ENSMUST00000132163_ENSMUSG00000038797	Zscan2	2.97096	1.50213	-0.983923
chrX	-	161374101	161418307	ENSMUST00000112248_ENSMUSG00000061778	Mospd2	14.8201	7.51117	-0.980442
chr10	-	5923172	5937508	ENSMUST00000132184_ENSMUSG00000085687	Gm16153	2.8407	1.43979	-0.980387
chr2	-	71586132	71588219	ENSMUST00000164635_ENSMUSG00000090953	Gm17250	1.00183	0.507874	-0.980098
chr11	-	106629567	106640829	ENSMUST00000021060_ENSMUSG00000020718	Polg2	6.04992	3.06918	-0.979064
chr16	+	8470881	8490777	ENSMUST00000046470_ENSMUSG00000039345	Mettl22	15.6362	7.93812	-0.978024
chr13	-	34271027	34437051	ENSMUST00000040336_ENSMUSG00000038267	Slc22a23	3.35457	1.70365	-0.977499
chr1	+	9538029	9568051	ENSMUST00000144177_ENSMUSG00000025911	Adhfe1	2.46303	1.25185	-0.976377
chr11	+	62660571	62690967	ENSMUST00000036085_ENSMUSG00000090173	Fbxw10	0.813769	0.413831	-0.975577
chr11	-	77598955	77601249	ENSMUST00000092883_ENSMUSG00000069804	Gm10277	0.905339	0.461776	-0.971263
chr11	-	72158224	72175944	ENSMUST00000108503_ENSMUSG00000020799	Tekt1	6.21423	3.16972	-0.971219
chr12	-	15798533	15823683	ENSMUST00000020922_ENSMUSG00000020601	Trib2	1.90999	0.975187	-0.969814
chr16	-	36043930	36071601	ENSMUST00000004057_ENSMUSG00000003955	Fam162a	148.595	75.8801	-0.969595
chrX	+	10292139	10296816	ENSMUST00000125623_ENSMUSG00000008035	Mid1ip1	11.1229	5.6814	-0.969213
chr19	-	5390049	5394401	ENSMUST00000044527_ENSMUSG00000039330	Tsga10ip	0.925897	0.472965	-0.969117
chr2	+	76244565	76438704	ENSMUST00000133275_ENSMUSG00000042359	Osbpl6	1.13726	0.581401	-0.967955
chr4	-	151681128	151692717	ENSMUST00000076183_ENSMUSG00000058498	Rnf207	4.83997	2.47568	-0.967175
chr11	+	114952745	115023550	ENSMUST00000067754_ENSMUSG00000020732	Rab37	0.806123	0.412407	-0.966931
chr13	-	49298320	49311395	ENSMUST00000048946_ENSMUSG00000037960	1110007C09Rik	12.238	6.26609	-0.965729
chr8	+	119780919	119985403	ENSMUST00000166750_ENSMUSG00000034390	4933407C03Rik	53.7345	27.538	-0.964425
chr8	-	73406788	73416656	ENSMUST00000000809_ENSMUSG00000000792	Slc5a5	3.47564	1.7814	-0.964271
chr19	+	10116038	10134161	ENSMUST00000115995_ENSMUSG00000024664	Fads3	0.921236	0.472175	-0.96425
chr2	+	180332495	180356894	ENSMUST00000132527_ENSMUSG00000027570	Col9a3	3.14546	1.61221	-0.964228
chr19	+	55816300	56008144	ENSMUST00000086848_ENSMUSG00000024985	Tcf7l2	6.34225	3.25327	-0.963102
chr10	+	80392836	80394949	ENSMUST00000015456_ENSMUSG00000015312	Gadd45b	9.16426	4.70083	-0.963101
chr7	+	26091127	26101214	ENSMUST00000119703_ENSMUSG00000043843	Tmem145	1.89522	0.97369	-0.960835
chr6	-	124808462	124813935	ENSMUST00000046893_ENSMUSG00000038390	Gpr162	2.30708	1.18544	-0.960637
chrX	-	6730936	6896484	ENSMUST00000004428_ENSMUSG00000004317	Clcn5	5.86821	3.01527	-0.960635
chr3	-	143851494	143868184	ENSMUST00000121796_ENSMUSG00000028266	Lmo4	7.00901	3.60263	-0.960161
chr2	-	66022384	66094674	ENSMUST00000102718_ENSMUSG00000034848	Ttc21b	9.28882	4.77721	-0.959327
chr4	-	119137888	119165233	ENSMUST00000049994_ENSMUSG00000048899	Rimkla	2.64619	1.36164	-0.958566
chr5	-	115928019	115934734	ENSMUST00000112066_ENSMUSG00000029524	Sirt4	11.6967	6.02168	-0.957862
chr16	-	10959368	11066250	ENSMUST00000023143_ENSMUSG00000022500	Litaf	31.9429	16.4545	-0.957016
chrX	+	133276397	133277682	ENSMUST00000089350_ENSMUSG00000072960	BC065397	1.64935	0.850476	-0.95556
chr5	-	122307972	122500111	ENSMUST00000111752_ENSMUSG00000042589	Cux2	2.42836	1.25234	-0.955357
chr3	-	51319241	51364800	ENSMUST00000037141_ENSMUSG00000037111	Setd7	5.40098	2.78638	-0.954832
chr1	-	193130668	193142073	ENSMUST00000046770_ENSMUSG00000037499	Nenf	17.1239	8.83661	-0.954448
chr19	-	61300305	61304321	ENSMUST00000076046_ENSMUSG00000059326	Csf2ra	9.12708	4.7105	-0.954274
chr12	+	52449048	52477973	ENSMUST00000054308_ENSMUSG00000035293	G2e3	34.0064	17.5522	-0.954153
chr16	-	55840066	55895392	ENSMUST00000099705_ENSMUSG00000075033	Fam55c	1.69775	0.876435	-0.953906
chr15	+	89083466	89116692	ENSMUST00000088788_ENSMUSG00000036561	Ppp6r2	4.92072	2.5406	-0.953701
chr7	+	147311556	147320233	ENSMUST00000026537_ENSMUSG00000025464	Paox	3.04024	1.57041	-0.953048
chr11	+	108286506	108721929	ENSMUST00000150863_ENSMUSG00000020728	Ccdc46	2.72219	1.40665	-0.952504
chr17	-	46308953	46339574	ENSMUST00000024749_ENSMUSG00000023953	Polh	7.29355	3.76925	-0.952343
chr2	+	32430317	32439302	ENSMUST00000134204_ENSMUSG00000046854	Pip5kl1	2.5463	1.31636	-0.951856
chr8	+	108734836	108776694	ENSMUST00000071592_ENSMUSG00000060098	Prmt7	81.1512	41.9553	-0.951758
chr3	+	101181048	101266983	ENSMUST00000043983_ENSMUSG00000042035	Igsf3	9.58338	4.95959	-0.950313
chr17	+	33947465	33959863	ENSMUST00000048560_ENSMUSG00000042099	Kank3	41.2919	21.3722	-0.950125
chr4	-	153690234	154010982	ENSMUST00000030902_ENSMUSG00000039410	Prdm16	2.3791	1.23232	-0.949043
chr8	+	91171214	91212373	ENSMUST00000054324_ENSMUSG00000055994	Nod2	1.17363	0.608576	-0.947468
chr5	-	116858500	116872873	ENSMUST00000036991_ENSMUSG00000041548	Hspb8	18.9695	9.83721	-0.947361
chr4	-	141181649	141220814	ENSMUST00000030751_ENSMUSG00000028917	Plekhm2	4.1883	2.17203	-0.94732
chr3	-	94798332	94801272	ENSMUST00000141787_ENSMUSG00000084846	A730011C13Rik	0.743607	0.385832	-0.946569
chr16	+	38742377	38769162	ENSMUST00000023482_ENSMUSG00000022793	B4galt4	4.91767	2.55249	-0.946072
chr12	-	114010405	114040868	ENSMUST00000128258_ENSMUSG00000072812	Ahnak2	4.22709	2.19705	-0.944096
chr12	+	3806527	3914443	ENSMUST00000172719_ENSMUSG00000020661	Dnmt3a	34.4664	17.9155	-0.943986
chr4	+	11893712	11921427	ENSMUST00000154194_ENSMUSG00000085614	1700123M08Rik	1.31641	0.68497	-0.942495
chr9	-	118980645	119002614	ENSMUST00000010804_ENSMUSG00000010660	Plcd1	17.4979	9.10666	-0.942187
chr19	+	34266719	34314823	ENSMUST00000054956_ENSMUSG00000024776	Stambpl1	3.70755	1.93068	-0.941357
chr14	-	21542952	21549766	ENSMUST00000047490_ENSMUSG00000039308	Ndst2	4.19698	2.18654	-0.940703
chr1	-	180251239	180254302	ENSMUST00000159117_ENSMUSG00000089788	Gm16586	16.9727	8.8456	-0.940182
chr11	-	5701643	5703736	ENSMUST00000020768_ENSMUSG00000020475	Pgam2	3.29322	1.71676	-0.939815
chr3	+	84470114	84508497	ENSMUST00000107682_ENSMUSG00000056498	Tmem154	0.718845	0.375041	-0.938631
chr9	-	26570629	26614053	ENSMUST00000040398_ENSMUSG00000036395	Glb1l2	1.75961	0.918073	-0.938576
chr19	+	4099998	4113965	ENSMUST00000049658_ENSMUSG00000024851	Pitpnm1	5.8075	3.03009	-0.938557
chr11	+	3230404	3242974	ENSMUST00000045153_ENSMUSG00000034614	Pik3ip1	4.50437	2.35079	-0.938181
chr3	-	120858318	120874613	ENSMUST00000106466_ENSMUSG00000028133	Rwdd3	3.80629	1.98854	-0.936676
chrX	+	34283654	34317197	ENSMUST00000047655_ENSMUSG00000037636	Slc25a43	2.04803	1.07131	-0.934862
chr13	+	49063656	49067400	ENSMUST00000146582_ENSMUSG00000086252	C030044B11Rik	0.782586	0.409437	-0.934609
chr11	+	70783715	70791335	ENSMUST00000018593_ENSMUSG00000018449	Rpain	34.4713	18.043	-0.93396
chr11	+	69468816	69470229	ENSMUST00000047373_ENSMUSG00000041287	Sox15	26.5363	13.8947	-0.933438
chr10	-	79784028	79792243	ENSMUST00000020340_ENSMUSG00000020131	Pcsk4	4.02103	2.10708	-0.93232
chr19	+	46415611	46449742	ENSMUST00000128041_ENSMUSG00000025227	Tmem180	31.9623	16.7524	-0.932001
chr5	-	129490432	129514449	ENSMUST00000031378_ENSMUSG00000029428	Stx2	6.44547	3.37988	-0.931311
chr6	+	83958584	84161054	ENSMUST00000113821_ENSMUSG00000033788	Dysf	4.41801	2.31874	-0.930053
chr6	-	42308486	42323267	ENSMUST00000073387_ENSMUSG00000029859	Epha1	8.32321	4.36969	-0.92961
chr5	+	67137074	67448398	ENSMUST00000118242_ENSMUSG00000037736	Limch1	1.62663	0.854091	-0.929427
chr1	-	155251957	155255726	ENSMUST00000097535_ENSMUSG00000073538	E330020D12Rik	1.03409	0.542997	-0.929344
chr14	+	55502214	55507071	ENSMUST00000022806_ENSMUSG00000089682	Bcl2l2	6.23676	3.27784	-0.928049
chr5	+	147196561	147283987	ENSMUST00000110600_ENSMUSG00000029636	Wasf3	24.251	12.7507	-0.927465
chr9	+	69245713	69280929	ENSMUST00000034761_ENSMUSG00000032235	Narg2	12.0487	6.33691	-0.927033
chr19	+	56948739	56986568	ENSMUST00000026068_ENSMUSG00000025082	Vwa2	1.19437	0.628375	-0.926556
chr7	+	119571019	119735206	ENSMUST00000106643_ENSMUSG00000030770	Parva	4.08061	2.15023	-0.924292
chr14	+	103469433	103476796	ENSMUST00000022721_ENSMUSG00000022125	Cln5	22.1642	11.6795	-0.924249
chr18	-	42035350	42110848	ENSMUST00000172043_ENSMUSG00000056671	Prelid2	28.3843	14.9589	-0.924092
chrX	+	103382439	103399038	ENSMUST00000081593_ENSMUSG00000062070	Pgk1	86.1125	45.3862	-0.923967
chr1	-	75195922	75207353	ENSMUST00000113623_ENSMUSG00000026200	Glb1l	1.61118	0.849584	-0.923285
chr15	-	32170324	32174417	ENSMUST00000171862_ENSMUSG00000090401	0610007N19Rik	2.31145	1.21886	-0.923269
chr10	+	96079635	96085447	ENSMUST00000038377_ENSMUSG00000036478	Btg1	9.73055	5.13448	-0.922304
chr17	+	37182911	37212012	ENSMUST00000025338_ENSMUSG00000024462	Gabbr1	55.9672	29.5404	-0.921894
chr11	-	69413238	69419444	ENSMUST00000047889_ENSMUSG00000041329	Atp1b2	12.0028	6.33563	-0.921809
chr13	+	109004598	109077299	ENSMUST00000022207_ENSMUSG00000021696	Elovl7	2.21652	1.17023	-0.921501
chr17	+	86567125	87057259	ENSMUST00000097275_ENSMUSG00000045038	Prkce	1.1724	0.619227	-0.920927
chr1	-	37811417	37922143	ENSMUST00000041815_ENSMUSG00000060771	Tsga10	1.62955	0.860731	-0.920843
chr1	+	136859142	136870739	ENSMUST00000027687_ENSMUSG00000026429	Ube2t	64.3438	33.9922	-0.920597
chr17	+	12311570	12412511	ENSMUST00000164143_ENSMUSG00000023827	Agpat4	19.3569	10.229	-0.920188
chr11	-	115475492	115489595	ENSMUST00000021089_ENSMUSG00000020744	Slc25a19	21.463	11.3447	-0.919826
chr6	-	125118027	125141613	ENSMUST00000043848_ENSMUSG00000038252	Ncapd2	115.364	60.9871	-0.91962
chr14	-	66605624	66628047	ENSMUST00000059970_ENSMUSG00000034450	Gulo	2.90084	1.53435	-0.918842
chr2	-	35169506	35192529	ENSMUST00000028241_ENSMUSG00000026880	Stom	11.0481	5.84604	-0.918266
chr10	-	17933482	17954804	ENSMUST00000080860_ENSMUSG00000059554	Ccdc28a	10.5914	5.60597	-0.917863
chrX	+	71527251	71535490	ENSMUST00000146260_ENSMUSG00000009995	Taz	17.568	9.30229	-0.917293
chr14	-	47773570	47809088	ENSMUST00000089959_ENSMUSG00000037580	Gch1	2.44395	1.29492	-0.916346
chr4	-	95694225	95744237	ENSMUST00000132513_ENSMUSG00000028571	Cyp2j13	1.05755	0.560456	-0.916053
chr9	-	123079942	123125156	ENSMUST00000039229_ENSMUSG00000035498	Cdcp1	1.82998	0.970043	-0.915705
chr16	+	33062607	33127781	ENSMUST00000023497_ENSMUSG00000022802	Lmln	1.92752	1.02209	-0.91522
chr6	-	21721395	21802515	ENSMUST00000090596_ENSMUSG00000029669	Tspan12	0.748361	0.397012	-0.91455
chr11	-	102314611	102331436	ENSMUST00000103086_ENSMUSG00000034664	Itga2b	2.87962	1.52806	-0.914181
chr7	-	134486311	134488898	ENSMUST00000170568_ENSMUSG00000047371	Zfp768	1.84165	0.977269	-0.914175
chr19	-	10059664	10076123	ENSMUST00000117346_ENSMUSG00000037418	Best1	0.837684	0.445132	-0.912173
chr8	-	107853063	107871853	ENSMUST00000014922_ENSMUSG00000014778	Fhod1	10.8315	5.75643	-0.911982
chr5	+	107393341	107413451	ENSMUST00000117196_ENSMUSG00000029283	Cdc7	22.969	12.2202	-0.910414
chr3	+	96400559	96403698	ENSMUST00000058943_ENSMUSG00000049097	Ankrd34a	1.84413	0.982169	-0.908899
chr13	+	99033113	99044705	ENSMUST00000150916_ENSMUSG00000021661	Ankra2	12.2809	6.54447	-0.908074
chr2	-	127352209	127367203	ENSMUST00000028855_ENSMUSG00000027376	Prom2	1.6507	0.880149	-0.907257
chr7	+	112523612	112526801	ENSMUST00000106805_ENSMUSG00000078611	Gm5901	2.82641	1.50791	-0.906424
chr5	+	30607914	30668993	ENSMUST00000101448_ENSMUSG00000073102	Ccdc164	1.59026	0.848695	-0.905945
chr2	+	103910006	103931344	ENSMUST00000111131_ENSMUSG00000068686	Cd59b	2.841	1.51797	-0.904254
chr6	-	128174306	128250841	ENSMUST00000130454_ENSMUSG00000030353	Tead4	10.7269	5.73158	-0.904228
chr4	+	117507111	117541910	ENSMUST00000063857_ENSMUSG00000028542	Slc6a9	4.49082	2.40336	-0.901926
chr1	+	34516591	34532499	ENSMUST00000164433_ENSMUSG00000026126	Ptpn18	0.753188	0.403097	-0.901885
chr10	-	126627434	126632784	ENSMUST00000038217_ENSMUSG00000040415	Dtx3	37.2496	19.9435	-0.901305
chr11	+	70026254	70029919	ENSMUST00000126388_ENSMUSG00000040938	Slc16a11	0.980448	0.525019	-0.901071
chr7	+	20094061	20101494	ENSMUST00000002112_ENSMUSG00000002043	Trappc6a	27.43	14.7048	-0.899466
chr9	+	108728651	108755294	ENSMUST00000024238_ENSMUSG00000023473	Celsr3	3.42187	1.83531	-0.898756
chr9	+	64659147	64767474	ENSMUST00000038890_ENSMUSG00000053641	Dennd4a	4.55218	2.44184	-0.898589
chr9	+	38525853	38550922	ENSMUST00000001544_ENSMUSG00000023186	Vwa5a	6.77092	3.6343	-0.897673
chr8	+	108225054	108227393	ENSMUST00000098444_ENSMUSG00000005699	Pard6a	6.19331	3.32587	-0.896982
chr14	+	120674891	120830919	ENSMUST00000088419_ENSMUSG00000022139	Mbnl2	14.8834	8.00053	-0.895535
chr8	+	11497602	11513284	ENSMUST00000033901_ENSMUSG00000031505	Carkd	16.0278	8.6341	-0.892462
chr4	-	129842844	129852366	ENSMUST00000061267_ENSMUSG00000028776	Tinagl1	5.09053	2.74374	-0.891671
chr8	-	125792200	125842476	ENSMUST00000035495_ENSMUSG00000032815	Fanca	21.7279	11.7143	-0.891274
chrX	+	106029817	106170245	ENSMUST00000153212_ENSMUSG00000086629	2810403D21Rik	0.793074	0.427787	-0.890564
chr11	-	11830511	11938686	ENSMUST00000093321_ENSMUSG00000020176	Grb10	25.2978	13.6471	-0.89042
chr9	-	96976016	97011576	ENSMUST00000035024_ENSMUSG00000032449	Slc25a36	154.333	83.2702	-0.890177
chr11	+	114712466	114733931	ENSMUST00000133245_ENSMUSG00000051043	Gprc5c	3.99292	2.15635	-0.888851
chr8	-	106750591	106772458	ENSMUST00000050211_ENSMUSG00000035824	Tk2	9.56283	5.16492	-0.888692
chr10	+	75994333	76018224	ENSMUST00000159013_ENSMUSG00000033105	Lss	31.4266	16.9805	-0.888104
chr12	+	8320239	8350630	ENSMUST00000020927_ENSMUSG00000020605	Hs1bp3	25.7031	13.8893	-0.887968
chr10	-	75294590	75297626	ENSMUST00000038257_ENSMUSG00000033318	Gstt2	11.1144	6.00632	-0.887872
chr7	+	54306010	54310146	ENSMUST00000010451_ENSMUSG00000010307	Tmem86a	3.5867	1.93838	-0.887808
chr12	+	76919121	77211913	ENSMUST00000142864_ENSMUSG00000063450	Syne2	10.4958	5.67311	-0.887601
chr14	+	122580916	122801454	ENSMUST00000026625_ENSMUSG00000025545	Clybl	39.5329	21.3852	-0.886442
chr7	-	87731513	87833763	ENSMUST00000122255_ENSMUSG00000030527	Crtc3	1.48625	0.804359	-0.885763
chr2	-	60130160	60221360	ENSMUST00000112533_ENSMUSG00000026980	Ly75	16.1489	8.74614	-0.88472
chr8	+	3676299	3681255	ENSMUST00000044857_ENSMUSG00000040236	Trappc5	5.72806	3.1026	-0.884569
chr16	+	5147202	5184027	ENSMUST00000165810_ENSMUSG00000091712	Sec14l5	0.884836	0.479328	-0.884396
chrX	-	106199873	106208743	ENSMUST00000033597_ENSMUSG00000031245	Hmgn5	19.3633	10.4909	-0.884181
chr13	-	111094677	111095808	ENSMUST00000058710_ENSMUSG00000045609	Gm5455	0.724068	0.392682	-0.882764
chr7	+	89003887	89028957	ENSMUST00000041890_ENSMUSG00000038623	Tm6sf1	3.4736	1.88393	-0.88269
chr3	+	122432076	122562292	ENSMUST00000066728_ENSMUSG00000053965	Pde5a	1.02365	0.555268	-0.882469
chr11	-	101023993	101032665	ENSMUST00000139200_ENSMUSG00000035172	Plekhh3	2.72711	1.47971	-0.882064
chr9	-	66870397	66897213	ENSMUST00000113696_ENSMUSG00000032366	Tpm1	85.067	46.192	-0.880958
chrX	+	20281032	20297665	ENSMUST00000033383_ENSMUSG00000031066	Usp11	40.191	21.8326	-0.880392
chr10	+	21878392	22008655	ENSMUST00000105522_ENSMUSG00000075297	H60b	1.66416	0.904106	-0.880232
chr5	-	31926812	32000000	ENSMUST00000123679_ENSMUSG00000029136	Rbks	1.26363	0.686802	-0.879607
chr8	-	127159666	127187269	ENSMUST00000034464_ENSMUSG00000031983	2310022B05Rik	23.3827	12.7152	-0.878886
chr5	+	121364354	121371661	ENSMUST00000086382_ENSMUSG00000032623	Oas1d	0.86938	0.472771	-0.878844
chr7	+	88673678	88676365	ENSMUST00000143530_ENSMUSG00000086033	2900076A07Rik	1.65014	0.897567	-0.878496
chr11	-	110130683	110199030	ENSMUST00000043961_ENSMUSG00000018800	Abca5	1.04982	0.571464	-0.877412
chr4	+	141349527	141371891	ENSMUST00000128660_ENSMUSG00000028914	Casp9	8.72165	4.7504	-0.876554
chr14	-	47003195	47010344	ENSMUST00000074077_ENSMUSG00000021835	Bmp4	20.6152	11.2317	-0.876135
chr6	+	113421421	113433134	ENSMUST00000058300_ENSMUSG00000030281	Il17rc	4.05472	2.20932	-0.875997
chr6	-	5170852	5206286	ENSMUST00000031773_ENSMUSG00000029759	Pon3	1.4941	0.814797	-0.874768
chr12	+	85350448	85358621	ENSMUST00000085210_ENSMUSG00000072949	Acot1	21.5736	11.7676	-0.874439
chr15	+	97794710	97800705	ENSMUST00000064200_ENSMUSG00000052369	Tmem106c	12.4122	6.77088	-0.874345
chr10	-	24493620	24556001	ENSMUST00000020169_ENSMUSG00000019989	Enpp3	30.3	16.5429	-0.873106
chr1	+	59538991	59543791	ENSMUST00000114246_ENSMUSG00000041075	Fzd7	47.4527	25.9116	-0.872896
chr15	+	76210691	76283468	ENSMUST00000161305_ENSMUSG00000022558	Heatr7a	23.6648	12.9273	-0.872326
chr17	-	43778849	43804125	ENSMUST00000024705_ENSMUSG00000023912	Slc25a27	2.52567	1.37972	-0.872285
chr14	-	58535117	58618099	ENSMUST00000022543_ENSMUSG00000021973	Efha1	8.12372	4.43817	-0.872174
chr11	-	100208641	100217455	ENSMUST00000147208_ENSMUSG00000006930	Hap1	17.2007	9.39936	-0.871829
chr9	-	71474316	71619409	ENSMUST00000121322_ENSMUSG00000032232	Cgnl1	10.6629	5.82827	-0.871463
chr11	+	6558524	6577478	ENSMUST00000045374_ENSMUSG00000041046	Ramp3	14.3061	7.82991	-0.86956
chr17	-	3078168	3084183	ENSMUST00000127960_ENSMUSG00000023795	Pisd-ps2	12.2569	6.71478	-0.868184
chr15	-	89256791	89260330	ENSMUST00000112664_ENSMUSG00000022617	Chkb	24.6208	13.4964	-0.867305
chr8	+	3630955	3643644	ENSMUST00000160708_ENSMUSG00000004626	Stxbp2	58.3289	31.9788	-0.867096
chr10	-	61570403	61606668	ENSMUST00000125704_ENSMUSG00000020083	2010107G23Rik	18.6554	10.2326	-0.866416
chr11	+	59735001	59735391	ENSMUST00000130205_ENSMUSG00000085551	1810063I02Rik	3.87516	2.12612	-0.866034
chr7	+	29062725	29065148	ENSMUST00000094651_ENSMUSG00000070705	Eid2b	3.21524	1.76488	-0.865355
chr16	+	11008991	11015279	ENSMUST00000153144_ENSMUSG00000086305	Gm4262	1.01487	0.557358	-0.864617
chr7	-	108086152	108112905	ENSMUST00000060174_ENSMUSG00000048779	P2ry6	0.97086	0.533335	-0.864222
chr10	+	19311755	19330035	ENSMUST00000020188_ENSMUSG00000020009	Ifngr1	3.74138	2.05601	-0.863723
chr15	-	89302907	89307856	ENSMUST00000165199_ENSMUSG00000022620	Arsa	12.9976	7.14279	-0.863687
chr6	+	17015149	17055828	ENSMUST00000115467_ENSMUSG00000029552	Tes	10.7098	5.8857	-0.863645
chr7	-	109245393	109251359	ENSMUST00000094128_ENSMUSG00000070424	Art5	1.71049	0.940034	-0.863627
chr11	-	31257307	31270074	ENSMUST00000020546_ENSMUSG00000020303	Stc2	4.19672	2.30994	-0.861407
chr1	-	93308060	93310615	ENSMUST00000086851_ENSMUSG00000067071	Hes6	10.532	5.80004	-0.86064
chrX	+	166123129	166443668	ENSMUST00000112108_ENSMUSG00000035299	Mid1	1.12905	0.622319	-0.859383
chr8	-	107804310	107813428	ENSMUST00000014981_ENSMUSG00000014837	4931428F04Rik	5.26181	2.90134	-0.858839
chr11	-	67668025	67735655	ENSMUST00000108677_ENSMUSG00000020905	Usp43	5.12142	2.82394	-0.858835
chr14	+	47502529	47725492	ENSMUST00000022386_ENSMUSG00000021838	Samd4	0.983924	0.542671	-0.858469
chr3	-	108193769	108218470	ENSMUST00000090558_ENSMUSG00000068740	Celsr2	6.69974	3.69816	-0.857295
chr11	-	77979608	77990177	ENSMUST00000017549_ENSMUSG00000017405	Nek8	10.6743	5.89428	-0.856749
chr5	+	29522532	29552064	ENSMUST00000160888_ENSMUSG00000029130	Rnf32	4.11808	2.27398	-0.856747
chr11	+	102254717	102263869	ENSMUST00000107105_ENSMUSG00000006575	Rundc3a	7.70906	4.25711	-0.856683
chr17	-	36175352	36179692	ENSMUST00000058801_ENSMUSG00000056116	H2-T22	1.71022	0.944898	-0.85595
chr7	+	133924997	133929074	ENSMUST00000094037_ENSMUSG00000030699	Tbx6	0.886877	0.490234	-0.855263
chr6	-	149105669	149137234	ENSMUST00000111535_ENSMUSG00000068250	Amn1	11.8148	6.531	-0.855218
chr19	+	16510157	16685308	ENSMUST00000025602_ENSMUSG00000024697	Gna14	2.58156	1.42733	-0.85493
chr9	-	50570933	50579053	ENSMUST00000042468_ENSMUSG00000037971	1110032A03Rik	3.81613	2.11008	-0.85481
chr11	+	114626702	114652053	ENSMUST00000137326_ENSMUSG00000010021	Kif19a	1.02071	0.564588	-0.854307
chr16	-	94350488	94535170	ENSMUST00000172458_ENSMUSG00000040820	Hlcs	5.10925	2.82728	-0.853698
chr9	+	83303245	83303770	ENSMUST00000078766_ENSMUSG00000058838	Rps27a-ps2	4.55947	2.52463	-0.852794
chr17	-	13675419	13898832	ENSMUST00000138345_ENSMUSG00000038347	Tcte2	1.84687	1.02275	-0.852625
chr19	-	40369539	40588269	ENSMUST00000025973_ENSMUSG00000025006	Sorbs1	6.84211	3.79106	-0.851839
chr7	+	75097713	75371484	ENSMUST00000005671_ENSMUSG00000005533	Igf1r	7.14215	3.95837	-0.851453
chr3	+	90318357	90328503	ENSMUST00000048138_ENSMUSG00000042312	S100a13	8.6176	4.77787	-0.850918
chr8	+	111599122	111797711	ENSMUST00000131438_ENSMUSG00000085859	D030068K23Rik	3.06716	1.70072	-0.850759
chr5	+	74591321	74595503	ENSMUST00000051937_ENSMUSG00000049907	Rasl11b	3.08797	1.71263	-0.850442
chr13	+	55050772	55107379	ENSMUST00000026994_ENSMUSG00000025876	Unc5a	3.24158	1.79788	-0.850403
chr19	-	12540831	12576486	ENSMUST00000045521_ENSMUSG00000039982	Dtx4	1.35538	0.751939	-0.850014
chr11	-	94269705	94335414	ENSMUST00000107788_ENSMUSG00000020866	Cacna1g	1.1914	0.661308	-0.849261
chr7	+	114738565	114892096	ENSMUST00000040056_ENSMUSG00000036528	Ppfibp2	13.4645	7.48108	-0.847848
chr17	-	27559332	27650286	ENSMUST00000118489_ENSMUSG00000063239	Grm4	1.32678	0.737341	-0.847527
chr19	+	34625184	34650909	ENSMUST00000149829_ENSMUSG00000045932	Ifit2	0.91885	0.51102	-0.846451
chr13	+	17787247	17790939	ENSMUST00000049744_ENSMUSG00000012429	2810021B07Rik	21.1302	11.7539	-0.846171
chr3	+	134944185	134967390	ENSMUST00000120397_ENSMUSG00000028167	Bdh2	11.1199	6.19134	-0.844816
chr8	+	4493026	4525757	ENSMUST00000176393_ENSMUSG00000008206	Lass4	20.3572	11.3358	-0.844659
chr7	+	30601091	30617061	ENSMUST00000032796_ENSMUSG00000011427	Zfp790	1.70603	0.950855	-0.84335
chr18	-	77968420	77972209	ENSMUST00000168358_ENSMUSG00000090400	A330094K24Rik	0.745713	0.415682	-0.843143
chr7	-	20274833	20278007	ENSMUST00000045035_ENSMUSG00000040564	Apoc1	33.3679	18.6199	-0.841619
chrX	-	69501338	69520142	ENSMUST00000064780_ENSMUSG00000031340	Gabre	0.974572	0.543895	-0.841442
chr17	+	57244808	57247180	ENSMUST00000039490_ENSMUSG00000035678	Tnfsf9	1.7483	0.9762	-0.840703
chr11	+	3795243	3801299	ENSMUST00000109996_ENSMUSG00000047205	Dusp18	1.90844	1.06566	-0.840646
chr14	+	69808695	69812719	ENSMUST00000022646_ENSMUSG00000022061	Nkx3-1	0.886028	0.495044	-0.839795
chr18	-	33596673	33623683	ENSMUST00000171533_ENSMUSG00000042834	D0H4S114	5.82857	3.25813	-0.839098
chr14	-	51533269	51544568	ENSMUST00000159292_ENSMUSG00000006289	Osgep	44.0599	24.6292	-0.839095
chr3	-	145309935	145312949	ENSMUST00000029846_ENSMUSG00000028195	Cyr61	11.5734	6.46952	-0.839081
chr11	-	50712214	50729667	ENSMUST00000109129_ENSMUSG00000049321	Zfp2	6.06255	3.38933	-0.838922
chr3	+	95231593	95235009	ENSMUST00000163228_ENSMUSG00000091761	Gm4349	1.44948	0.810923	-0.837898
chr16	-	62793511	62846866	ENSMUST00000089289_ENSMUSG00000022911	Arl13b	10.5086	5.88294	-0.836956
chr17	+	56767566	56803879	ENSMUST00000051258_ENSMUSG00000040828	Tmem146	1.15582	0.647211	-0.836604
chr14	+	56109930	56127083	ENSMUST00000076236_ENSMUSG00000022211	Lrrc16b	1.31555	0.737093	-0.83575
chr5	+	110425540	110439430	ENSMUST00000112540_ENSMUSG00000066613	Zfp932	25.1266	14.0789	-0.835681
chr16	+	3847268	3858880	ENSMUST00000041778_ENSMUSG00000054939	Zfp174	0.642187	0.359929	-0.835282
chr14	+	70857283	70868639	ENSMUST00000003561_ENSMUSG00000003469	Phyhip	3.47719	1.95051	-0.834071
chr1	-	4899657	5060366	ENSMUST00000118000_ENSMUSG00000002459	Rgs20	0.864526	0.484971	-0.83401
chr10	-	121218047	121484364	ENSMUST00000020322_ENSMUSG00000020121	Srgap1	1.62349	0.910732	-0.833996
chr8	+	74121547	74131835	ENSMUST00000143662_ENSMUSG00000043243	Fam129c	4.84627	2.71881	-0.8339
chr15	+	102275798	102285061	ENSMUST00000023809_ENSMUSG00000023047	Amhr2	9.59306	5.38188	-0.83388
chr1	+	7079001	7163707	ENSMUST00000172291_ENSMUSG00000051285	Pcmtd1	14.8148	8.3114	-0.833879
chr19	+	25311465	25508987	ENSMUST00000049400_ENSMUSG00000032702	Kank1	5.85021	3.28307	-0.833442
chr19	-	36992040	36994105	ENSMUST00000057337_ENSMUSG00000047632	Fgfbp3	0.886346	0.497579	-0.832944
chr7	-	29161803	29164274	ENSMUST00000051241_ENSMUSG00000044786	Zfp36	13.0049	7.30348	-0.832396
chr6	+	124946712	124953114	ENSMUST00000032479_ENSMUSG00000030329	C530028O21Rik	10.3114	5.79209	-0.832083
chr1	-	9657496	9690290	ENSMUST00000088658_ENSMUSG00000025912	Mybl1	7.49196	4.20949	-0.831698
chrX	+	136097855	136207684	ENSMUST00000113027_ENSMUSG00000031438	Rnf128	2.73743	1.53824	-0.831544
chr6	-	124854379	124861723	ENSMUST00000032217_ENSMUSG00000030124	Lag3	3.57311	2.0089	-0.830773
chr15	+	101974793	101979942	ENSMUST00000023807_ENSMUSG00000023046	Igfbp6	1.00992	0.568033	-0.83019
chr2	+	181118955	181122291	ENSMUST00000127559_ENSMUSG00000085028	Slc2a4rg-ps	1.32307	0.744752	-0.829055
chr8	-	97387728	97400212	ENSMUST00000046461_ENSMUSG00000040631	Dok4	4.11091	2.31548	-0.828146
chr9	+	122714657	122745452	ENSMUST00000052740_ENSMUSG00000046603	D9Ertd402e	3.37641	1.90234	-0.827711
chr11	+	95483974	95491150	ENSMUST00000156822_ENSMUSG00000084856	Gm11528	0.747256	0.421143	-0.827293
chr11	+	68970491	68983294	ENSMUST00000036424_ENSMUSG00000032807	Alox12b	0.91527	0.516045	-0.826699
chr19	-	44591447	44620354	ENSMUST00000063632_ENSMUSG00000051984	Sec31b	1.38097	0.778737	-0.826472
chr6	+	42195934	42200440	ENSMUST00000031897_ENSMUSG00000029864	Gstk1	7.18528	4.05425	-0.82561
chr2	+	168845770	168846866	ENSMUST00000063891_ENSMUSG00000052368	Gm9873	7.33242	4.13879	-0.825081
chr1	-	38920722	38955005	ENSMUST00000027249_ENSMUSG00000026080	Chst10	5.10086	2.8799	-0.824719
chr9	-	45745940	45763330	ENSMUST00000038488_ENSMUSG00000034908	Sidt2	23.0807	13.0314	-0.824698
chr9	-	42916736	42924653	ENSMUST00000061833_ENSMUSG00000048503	Tmem136	2.3628	1.33432	-0.824395
chr11	+	71855534	71860872	ENSMUST00000122871_ENSMUSG00000020808	Fam64a	22.8589	12.9096	-0.82431
chr16	+	21204828	21223377	ENSMUST00000006112_ENSMUSG00000005958	Ephb3	14.2011	8.02074	-0.824197
chr11	-	58606299	58615462	ENSMUST00000094156_ENSMUSG00000049154	Fam183b	6.87658	3.88883	-0.822352
chr11	+	59319164	59327149	ENSMUST00000138763_ENSMUSG00000072893	4933439C10Rik	3.8331	2.16882	-0.8216
chr8	-	73286673	73291050	ENSMUST00000034299_ENSMUSG00000031838	Ifi30	129.673	73.3904	-0.821212
chr15	-	76741281	76748440	ENSMUST00000048854_ENSMUSG00000054967	Zfp647	4.40925	2.4969	-0.820394
chr11	-	69367594	69373707	ENSMUST00000004036_ENSMUSG00000003934	Efnb3	1.58507	0.89768	-0.82027
chr4	-	41716340	41721120	ENSMUST00000151909_ENSMUSG00000073888	Ccl27a	5.87539	3.32986	-0.819224
chr7	-	4703396	4704696	ENSMUST00000063324_ENSMUSG00000051811	Cox6b2	55.9398	31.7102	-0.818927
chr2	-	32643122	32702759	ENSMUST00000050000_ENSMUSG00000026797	Stxbp1	15.2008	8.61945	-0.81848
chr5	-	23951276	23953672	ENSMUST00000030799_ENSMUSG00000028958	Tmub1	3.57686	2.02938	-0.817654
chr7	+	3510165	3511621	ENSMUST00000108646_ENSMUSG00000078814	Gm3144	1.10686	0.628089	-0.817432
chr13	+	22118568	22123479	ENSMUST00000146121_ENSMUSG00000043145	Gm11292	0.792721	0.449876	-0.817285
chr3	+	96361880	96365806	ENSMUST00000074519_ENSMUSG00000038393	Txnip	280.862	159.495	-0.816351
chr2	+	179777214	179804906	ENSMUST00000041126_ENSMUSG00000039086	Ss18l1	3.06212	1.73925	-0.816063
chr4	-	45004114	45025284	ENSMUST00000055028_ENSMUSG00000049657	Zbtb5	4.96036	2.81777	-0.815892
chr14	-	45902879	45938237	ENSMUST00000022378_ENSMUSG00000021831	Ero1l	26.0156	14.7816	-0.815575
chr19	-	9184358	9210126	ENSMUST00000049948_ENSMUSG00000024654	Asrgl1	8.94527	5.08527	-0.814801
chr19	-	5707376	5726317	ENSMUST00000049295_ENSMUSG00000024937	Ehbp1l1	2.10071	1.1956	-0.813134
chr9	+	90057816	90102909	ENSMUST00000113060_ENSMUSG00000032363	Adamts7	2.39083	1.36092	-0.812935
chr9	+	45178268	45204241	ENSMUST00000085939_ENSMUSG00000066705	Fxyd6	121.3	69.0807	-0.812228
chr1	+	195128151	195170072	ENSMUST00000016315_ENSMUSG00000026639	Lamb3	1.32805	0.756383	-0.812122
chr2	-	25911055	25978740	ENSMUST00000114159_ENSMUSG00000026932	Nacc2	3.10678	1.76948	-0.812097
chr11	+	115281440	115292588	ENSMUST00000106534_ENSMUSG00000016940	Kctd2	17.6628	10.0646	-0.811429
chr8	-	126028618	126039363	ENSMUST00000176286_ENSMUSG00000031970	Dbndd1	3.64288	2.07735	-0.810336
chr1	+	174451175	174476001	ENSMUST00000085894_ENSMUSG00000026546	Ccdc19	1.16874	0.666481	-0.810321
chr5	-	121250102	121262523	ENSMUST00000111854_ENSMUSG00000001166	Oas1c	2.59718	1.48159	-0.809796
chr2	-	150443841	150494236	ENSMUST00000028944_ENSMUSG00000027452	Acss1	19.654	11.2143	-0.809484
chrX	-	71167460	71176189	ENSMUST00000114379_ENSMUSG00000031387	Renbp	64.2645	36.6777	-0.809118
chr18	+	23573916	23818215	ENSMUST00000115833_ENSMUSG00000024302	Dtna	5.70872	3.25857	-0.80893
chr2	+	71711281	71741915	ENSMUST00000006669_ENSMUSG00000006494	Pdk1	116.16	66.3131	-0.808747
chr5	-	5579278	5664239	ENSMUST00000054865_ENSMUSG00000040473	A330021E22Rik	1.12267	0.641124	-0.808257
chr4	-	45047119	45097476	ENSMUST00000052236_ENSMUSG00000048232	Fbxo10	2.99611	1.71112	-0.808156
chr3	-	89571433	89577162	ENSMUST00000038450_ENSMUSG00000042579	4632404H12Rik	1.408	0.804223	-0.807976
chr14	-	55525564	55531969	ENSMUST00000050772_ENSMUSG00000022199	Slc22a17	7.47614	4.27137	-0.807593
chr8	-	85836921	85856385	ENSMUST00000053902_ENSMUSG00000035151	Elmod2	8.84254	5.05264	-0.807423
chr13	-	98668550	98976120	ENSMUST00000109426_ENSMUSG00000021662	Rgnef	3.81946	2.18255	-0.80735
chrX	+	98835399	98879690	ENSMUST00000119299_ENSMUSG00000034160	Ogt	83.0403	47.4879	-0.806252
chr5	-	113672240	113739806	ENSMUST00000048112_ENSMUSG00000042216	Sgsm1	8.96225	5.12595	-0.806041
chr17	+	28906252	28915643	ENSMUST00000004986_ENSMUSG00000004864	Mapk13	25.8151	14.7684	-0.805697
chr15	-	88961015	88971133	ENSMUST00000088827_ENSMUSG00000022610	Mapk12	6.94599	3.97615	-0.804805
chr19	+	10463580	10527671	ENSMUST00000076968_ENSMUSG00000024743	Syt7	3.8917	2.2284	-0.804394
chr11	+	84771290	84779546	ENSMUST00000168765_ENSMUSG00000000805	Car4	11.2149	6.42637	-0.803343
chr11	-	61589151	61668575	ENSMUST00000004920_ENSMUSG00000004798	Ulk2	1.65357	0.948002	-0.802623
chr8	+	114059997	114149930	ENSMUST00000172856_ENSMUSG00000033545	Znrf1	34.727	19.9096	-0.802589
chr7	+	25937476	25941642	ENSMUST00000098678_ENSMUSG00000074274	D930028M14Rik	0.778075	0.446258	-0.802032
chr8	+	72356559	72396293	ENSMUST00000131637_ENSMUSG00000031860	Pbx4	7.08237	4.06272	-0.801786
chr7	+	147136295	147164876	ENSMUST00000134312_ENSMUSG00000086742	Gm16201	0.978896	0.561622	-0.801557
chr7	+	31243334	31272242	ENSMUST00000126297_ENSMUSG00000006649	Nphs1	23.5058	13.4863	-0.801522
chr7	-	36364017	36370601	ENSMUST00000069912_ENSMUSG00000056043	Rgs9bp	1.18325	0.679043	-0.801178
chr7	-	150874667	150942890	ENSMUST00000119499_ENSMUSG00000037606	Osbpl5	1.95416	1.12191	-0.80059
chr19	-	53662694	53663558	ENSMUST00000095978_ENSMUSG00000071497	Nutf2-ps1	73.3563	42.1206	-0.800393
chr3	+	94757997	94765483	ENSMUST00000107260_ENSMUSG00000005774	Rfx5	8.5466	4.90741	-0.800388
chr6	+	82984167	83002556	ENSMUST00000152679_ENSMUSG00000000693	Loxl3	0.791483	0.454469	-0.800375
chr3	+	146113434	146128813	ENSMUST00000061937_ENSMUSG00000028189	Ctbs	3.694	2.12164	-0.800004
chr7	+	35036057	35036512	ENSMUST00000105172_ENSMUSG00000078380	Gm6096	0.843511	0.484508	-0.799886
chr4	-	129292370	129296343	ENSMUST00000046675_ENSMUSG00000040795	Iqcc	8.74806	5.02621	-0.799491
chr12	-	80275324	80293280	ENSMUST00000161204_ENSMUSG00000066441	Rdh11	23.9043	13.7367	-0.799237
chr1	+	75371872	75428895	ENSMUST00000087122_ENSMUSG00000026207	Speg	5.24851	3.01733	-0.798636
chr9	+	106350971	106355246	ENSMUST00000048527_ENSMUSG00000042073	Abhd14b	8.12746	4.67271	-0.798545
chr11	+	117687238	117701222	ENSMUST00000073388_ENSMUSG00000017718	Afmid	2.32857	1.33906	-0.798221
chr13	-	56174980	56237722	ENSMUST00000016081_ENSMUSG00000015937	H2afy	102.006	58.6708	-0.79794
chr13	+	5860735	5869639	ENSMUST00000000080_ENSMUSG00000000078	Klf6	12.5155	7.19883	-0.797879
chr8	-	127941963	128016610	ENSMUST00000108775_ENSMUSG00000001995	Sipa1l2	19.3205	11.1218	-0.79674
chr4	+	53838917	53874891	ENSMUST00000030127_ENSMUSG00000028420	Tmem38b	11.2673	6.48636	-0.796659
chr14	+	47451809	47473868	ENSMUST00000068532_ENSMUSG00000055128	Cgrrf1	6.47685	3.72938	-0.796355
chr6	+	54379597	54453762	ENSMUST00000132855_ENSMUSG00000086040	Wipf3	3.01716	1.7373	-0.796348
chr18	+	36894722	36902045	ENSMUST00000007046_ENSMUSG00000006850	Tmco6	15.2724	8.79505	-0.796166
chr2	+	32092110	32110525	ENSMUST00000036473_ENSMUSG00000039254	Pomt1	18.767	10.8078	-0.796135
chr2	-	25310661	25316614	ENSMUST00000132596_ENSMUSG00000047617	BC029214	2.0482	1.17961	-0.796045
chr4	+	116180154	116210848	ENSMUST00000169272_ENSMUSG00000028696	Ipp	5.30513	3.05783	-0.794883
chr6	+	90436421	90550197	ENSMUST00000127199_ENSMUSG00000030088	Aldh1l1	4.86415	2.80456	-0.794413
chr19	-	6062821	6068373	ENSMUST00000159084_ENSMUSG00000024799	Tm7sf2	11.4453	6.59991	-0.794231
chr1	-	137503024	137584682	ENSMUST00000112103_ENSMUSG00000090399	Nav1	1.37711	0.794168	-0.794126
chr6	+	72297311	72303152	ENSMUST00000077783_ENSMUSG00000058706	0610030E20Rik	4.41103	2.5452	-0.793338
chr15	+	102100994	102104552	ENSMUST00000066324_ENSMUSG00000053724	Gm9918	1.91378	1.10474	-0.792722
chr8	-	73980599	73987556	ENSMUST00000008094_ENSMUSG00000007950	Abhd8	14.9651	8.64145	-0.792255
chr11	+	77576748	77679482	ENSMUST00000108375_ENSMUSG00000000631	Myo18a	32.5379	18.7927	-0.791949
chrX	-	7134422	7151409	ENSMUST00000150787_ENSMUSG00000039556	Ppp1r3f	1.62185	0.937189	-0.791228
chr6	+	143115750	143157062	ENSMUST00000032413_ENSMUSG00000030275	Etnk1	49.8521	28.8345	-0.789859
chr14	-	56483148	56493572	ENSMUST00000168796_ENSMUSG00000090992	Gm17588	1.77976	1.02961	-0.789583
chr3	+	96500307	96509993	ENSMUST00000107076_ENSMUSG00000028101	Pias3	24.953	14.4391	-0.789235
chr6	+	86354213	86383397	ENSMUST00000095753_ENSMUSG00000071337	Tia1	26.1507	15.139	-0.78858
chr13	+	98053137	98055889	ENSMUST00000167170_ENSMUSG00000091451	C430039J16Rik	0.750323	0.434429	-0.78839
chr5	+	144951155	144955310	ENSMUST00000060747_ENSMUSG00000052271	Bhlha15	2.03731	1.17975	-0.788187
chr7	-	54245766	54263781	ENSMUST00000061639_ENSMUSG00000049516	Spty2d1	5.20907	3.01711	-0.787859
chr2	-	156137583	156138440	ENSMUST00000079125_ENSMUSG00000046229	Scand1	23.6221	13.683	-0.787756
chr10	-	75246558	75261329	ENSMUST00000001713_ENSMUSG00000001663	Gstt1	7.63777	4.42509	-0.787446
chr11	+	87881781	87898231	ENSMUST00000018521_ENSMUSG00000018377	Vezf1	15.9593	9.2463	-0.787445
chr8	-	108227555	108231833	ENSMUST00000013299_ENSMUSG00000013155	E130303B06Rik	15.6762	9.08494	-0.787027
chr2	+	29933204	29946539	ENSMUST00000125346_ENSMUSG00000026785	Pkn3	14.1246	8.18712	-0.786782
chrX	-	9231393	9240129	ENSMUST00000033519_ENSMUSG00000031176	Dynlt3	7.14808	4.14392	-0.78656
chr2	-	168812066	168812873	ENSMUST00000125121_ENSMUSG00000086658	Gm14260	4.4075	2.5553	-0.78647
chr2	+	84888179	84913205	ENSMUST00000139915_ENSMUSG00000033955	Tnks1bp1	14.5928	8.46481	-0.785703
chr14	+	52604508	52625922	ENSMUST00000093813_ENSMUSG00000004562	Arhgef40	1.59737	0.927833	-0.783758
chr11	+	22758931	22761264	ENSMUST00000174568_ENSMUSG00000092626	9130230N09Rik	0.861421	0.501265	-0.781146
chr13	-	19683578	19711699	ENSMUST00000002885_ENSMUSG00000002808	Epdr1	6.71777	3.90965	-0.780943
chr14	+	73522844	73607650	ENSMUST00000163339_ENSMUSG00000022106	Rcbtb2	14.8138	8.6283	-0.779793
chr17	+	85025836	85054898	ENSMUST00000025101_ENSMUSG00000024253	Dync2li1	14.0443	8.18351	-0.779197
chrX	+	131291134	131295994	ENSMUST00000081834_ENSMUSG00000049047	Armcx3	0.817601	0.476921	-0.777646
chr2	+	167247212	167302500	ENSMUST00000047815_ENSMUSG00000039463	Slc9a8	23.1905	13.5303	-0.777346
chrX	-	95749616	96086324	ENSMUST00000033560_ENSMUSG00000031214	Ophn1	1.03943	0.606542	-0.77711
chr5	-	122814589	122822373	ENSMUST00000031419_ENSMUSG00000029463	1500011H22Rik	16.8683	9.85606	-0.775231
chr3	+	104583974	104588936	ENSMUST00000002298_ENSMUSG00000002228	Ppm1j	16.5412	9.66662	-0.774982
chr13	-	23665605	23666065	ENSMUST00000105106_ENSMUSG00000069268	Hist1h2bf	1.17876	0.689102	-0.774483
chr4	-	72511755	72513668	ENSMUST00000078617_ENSMUSG00000059343	Aldoart1	24.527	14.3489	-0.773435
chr9	-	107583833	107612806	ENSMUST00000080560_ENSMUSG00000034684	Sema3f	2.55141	1.49266	-0.773412
chr13	+	101185514	101185929	ENSMUST00000060994_ENSMUSG00000051723	Gm9858	1.01987	0.596716	-0.773273
chrX	-	101152502	101176623	ENSMUST00000070705_ENSMUSG00000056537	Rlim	40.3349	23.6023	-0.773098
chr17	-	57977850	57978656	ENSMUST00000095218_ENSMUSG00000071052	Rpl7a-ps5	24.7038	14.4574	-0.772926
chr12	-	16542475	16596576	ENSMUST00000111067_ENSMUSG00000020593	Lpin1	12.3108	7.20485	-0.772883
chr1	-	178950204	179188334	ENSMUST00000019843_ENSMUSG00000019699	Akt3	4.8933	2.86409	-0.772733
chr5	-	115398370	115421076	ENSMUST00000031535_ENSMUSG00000029556	Hnf1a	4.08035	2.38874	-0.772447
chr11	+	100943879	100947933	ENSMUST00000001806_ENSMUSG00000001755	Coasy	18.2275	10.6738	-0.772044
chr5	+	124778098	124791853	ENSMUST00000111477_ENSMUSG00000047635	2810006K23Rik	9.7741	5.72637	-0.771342
chr8	+	63111624	63155526	ENSMUST00000161421_ENSMUSG00000031647	Mfap3l	1.96913	1.15378	-0.771191
chr19	+	47253310	47333930	ENSMUST00000111808_ENSMUSG00000006435	Neurl1a	13.1272	7.69212	-0.771107
chr8	-	107151966	107155221	ENSMUST00000034351_ENSMUSG00000031880	Rrad	0.72705	0.426071	-0.770959
chr15	-	100451773	100467296	ENSMUST00000066068_ENSMUSG00000053559	Smagp	47.5917	27.8911	-0.770904
chr4	+	5571237	6035370	ENSMUST00000124256_ENSMUSG00000049119	Fam110b	14.8407	8.7005	-0.770387
chr18	+	60720390	60732464	ENSMUST00000025506_ENSMUSG00000024604	Rbm22	32.0668	18.8009	-0.77028
chr7	+	133920469	133924028	ENSMUST00000038614_ENSMUSG00000042675	Ypel3	31.3298	18.369	-0.770264
chr1	+	20941707	20980919	ENSMUST00000160782_ENSMUSG00000041809	Efhc1	2.17573	1.27584	-0.770052
chr11	+	121116808	121171210	ENSMUST00000106114_ENSMUSG00000039275	Foxk2	28.6732	16.8143	-0.770014
chr17	-	33061633	33084347	ENSMUST00000075253_ENSMUSG00000024055	Cyp4f13	9.40101	5.51294	-0.769993
chr3	-	65311179	65333301	ENSMUST00000147424_ENSMUSG00000074580	4931440P22Rik	0.639597	0.375105	-0.769869
chr17	+	79336475	79347392	ENSMUST00000024887_ENSMUSG00000024082	2410091C18Rik	13.4478	7.88829	-0.769587
chr8	-	4257648	4259274	ENSMUST00000053252_ENSMUSG00000048644	Ctxn1	16.785	9.85068	-0.768874
chr2	-	38871781	38921061	ENSMUST00000039165_ENSMUSG00000026754	Golga1	3.63677	2.13582	-0.76787
chr7	-	52438994	52460262	ENSMUST00000121017_ENSMUSG00000038292	Ccdc155	1.10975	0.651876	-0.767565
chr2	-	25215409	25221202	ENSMUST00000102925_ENSMUSG00000026956	Uap1l1	35.7441	20.9973	-0.767501
chr6	+	83661258	83688298	ENSMUST00000037807_ENSMUSG00000034777	Vax2	0.805925	0.473561	-0.767095
chr19	-	56986850	57082718	ENSMUST00000086814_ENSMUSG00000025083	Afap1l2	1.72925	1.01628	-0.766848
chr5	-	100982744	101001264	ENSMUST00000031264_ENSMUSG00000029322	Plac8	37.9024	22.2757	-0.766818
chr8	-	3457105	3467680	ENSMUST00000004686_ENSMUSG00000069633	Pex11c	2.68299	1.57707	-0.766599
chr13	+	3477489	3493644	ENSMUST00000150631_ENSMUSG00000086566	2810429I04Rik	1.22387	0.719634	-0.766117
chr13	-	63610261	63674474	ENSMUST00000169233_ENSMUSG00000021466	Ptch1	58.904	34.6393	-0.765958
chr5	-	77304960	77334539	ENSMUST00000120963_ENSMUSG00000055923	Aasdh	13.7939	8.11219	-0.765865
chr4	+	116924556	116941187	ENSMUST00000062824_ENSMUSG00000048772	Tmem53	1.3511	0.794598	-0.765836
chr18	-	38132278	38157228	ENSMUST00000042944_ENSMUSG00000024451	Arap3	2.944	1.73158	-0.765692
chr18	-	61872094	61885985	ENSMUST00000062991_ENSMUSG00000024580	Grpel2	15.5303	9.13919	-0.764949
chr5	+	144309574	144325393	ENSMUST00000169329_ENSMUSG00000048910	2810453I06Rik	5.41346	3.18775	-0.764011
chr2	-	32110522	32115679	ENSMUST00000002625_ENSMUSG00000002550	Uck1	15.3803	9.05738	-0.763919
chr6	+	125165569	125194561	ENSMUST00000032487_ENSMUSG00000030337	Vamp1	2.26068	1.33146	-0.763744
chr5	-	115258205	115263985	ENSMUST00000112160_ENSMUSG00000072694	1500011B03Rik	9.13938	5.38459	-0.763261
chr19	+	11986889	12019586	ENSMUST00000061618_ENSMUSG00000046139	Patl1	34.1042	20.0939	-0.763191
chr15	-	82828151	82863736	ENSMUST00000109503_ENSMUSG00000058099	Nfam1	1.33983	0.78962	-0.762818
chr13	+	34056528	34080334	ENSMUST00000110268_ENSMUSG00000046949	Nqo2	9.42899	5.56182	-0.761545
chr14	-	70554212	70559309	ENSMUST00000058240_ENSMUSG00000044551	9930012K11Rik	3.87771	2.28794	-0.761157
chr11	-	69695069	69709041	ENSMUST00000108622_ENSMUSG00000001588	Acap1	10.4216	6.14903	-0.761146
chr2	-	121218374	121240317	ENSMUST00000099478_ENSMUSG00000033486	Catsper2	0.648211	0.382468	-0.761123
chr3	-	95687877	95695928	ENSMUST00000090476_ENSMUSG00000038543	BC028528	6.55338	3.86773	-0.760751
chr7	+	30983649	30985908	ENSMUST00000164836_ENSMUSG00000092079	Gm17440	0.716548	0.42295	-0.760575
chr8	+	98239815	98242910	ENSMUST00000148727_ENSMUSG00000031671	Setd6	79.1471	46.7438	-0.759761
chr4	-	15844387	15872654	ENSMUST00000029877_ENSMUSG00000028223	Decr1	7.35413	4.34463	-0.759324
chr16	-	23965138	23988938	ENSMUST00000023151_ENSMUSG00000022508	Bcl6	2.01526	1.19083	-0.758995
chr10	+	111600677	111653611	ENSMUST00000092176_ENSMUSG00000035694	Caps2	1.31262	0.775666	-0.758946
chr8	-	67071355	67171837	ENSMUST00000048967_ENSMUSG00000037852	Cpe	6.41763	3.79473	-0.758045
chr10	+	118891090	119524317	ENSMUST00000147356_ENSMUSG00000034813	Grip1	1.14266	0.675733	-0.757874
chr13	-	48583016	48608805	ENSMUST00000176176_ENSMUSG00000050954	Zfp169	2.51541	1.48777	-0.757647
chr12	-	92913252	92924553	ENSMUST00000165070_ENSMUSG00000090722	Gm8378	1.37501	0.813824	-0.756655
chr9	-	105031668	105034135	ENSMUST00000035179_ENSMUSG00000032565	Nudt16	2.27343	1.34624	-0.75593
chr10	-	60225358	60294329	ENSMUST00000105458_ENSMUSG00000020099	Unc5b	9.46042	5.60352	-0.75557
chr2	-	6109511	6134079	ENSMUST00000042658_ENSMUSG00000039063	Echdc3	0.648969	0.384408	-0.755509
chr11	+	87912648	88007642	ENSMUST00000018522_ENSMUSG00000018378	Cuedc1	6.50618	3.85465	-0.755209
chr12	-	24729566	24781833	ENSMUST00000101538_ENSMUSG00000073158	9030624G23Rik	1.11736	0.66215	-0.754858
chr2	+	157385814	157388258	ENSMUST00000153739_ENSMUSG00000067786	Nnat	12.0902	7.16635	-0.754522
chr16	-	38396205	38433225	ENSMUST00000002926_ENSMUSG00000002847	Pla1a	3.8212	2.26517	-0.754405
chr11	-	5796640	5798785	ENSMUST00000102921_ENSMUSG00000020469	Myl7	3.64789	2.16367	-0.753583
chr15	-	98420425	98438064	ENSMUST00000096224_ENSMUSG00000022994	Adcy6	2.18516	1.29686	-0.752717
chr17	+	28450475	28463513	ENSMUST00000114803_ENSMUSG00000007570	Fance	36.1146	21.4348	-0.752627
chr11	-	86749927	86807209	ENSMUST00000018571_ENSMUSG00000018427	Ypel2	4.64398	2.75704	-0.752239
chr6	-	4624350	4697204	ENSMUST00000115579_ENSMUSG00000004631	Sgce	4.93329	2.92958	-0.751855
chr18	-	32018736	32021418	ENSMUST00000165782_ENSMUSG00000090447	Gm17652	1.07917	0.640898	-0.751749
chr13	-	97250644	97312440	ENSMUST00000022172_ENSMUSG00000021668	Polk	10.0509	5.96915	-0.751727
chr3	+	106350611	106377763	ENSMUST00000117469_ENSMUSG00000027900	Dram2	10.0578	5.97507	-0.751291
chr6	+	134346336	134388754	ENSMUST00000032321_ENSMUSG00000030200	Bcl2l14	4.95091	2.94205	-0.750871
chr11	-	69710854	69714489	ENSMUST00000100969_ENSMUSG00000018570	2810408A11Rik	4.82545	2.8687	-0.750268
chr4	-	63075944	63157025	ENSMUST00000102867_ENSMUSG00000039137	Whrn	12.8788	7.65809	-0.749939
chr8	+	3500457	3515232	ENSMUST00000004683_ENSMUSG00000004567	Mcoln1	43.6899	25.9841	-0.749671
chr19	-	5107746	5118560	ENSMUST00000025798_ENSMUSG00000024862	Klc2	17.0222	10.1271	-0.749199
chr12	+	58331412	58598186	ENSMUST00000101401_ENSMUSG00000047022	Mipol1	16.7257	9.9516	-0.749068
chr5	+	123793843	123824091	ENSMUST00000120593_ENSMUSG00000029438	Bcl7a	9.82068	5.84319	-0.749065
chr8	-	74078202	74082770	ENSMUST00000052072_ENSMUSG00000043664	Tmem221	0.715121	0.425593	-0.748712
chr4	-	155426824	155433911	ENSMUST00000138361_ENSMUSG00000086549	Gm13648	0.74038	0.440737	-0.748347
chr16	+	78301741	78360030	ENSMUST00000023572_ENSMUSG00000022865	Cxadr	6.90209	4.10891	-0.748277
chr6	-	13575677	13627966	ENSMUST00000045235_ENSMUSG00000042742	B630005N14Rik	8.67575	5.16598	-0.747948
chr4	+	107107196	107307666	ENSMUST00000130573_ENSMUSG00000034762	Glis1	0.846108	0.504042	-0.747299
chr8	-	87339304	87356140	ENSMUST00000098570_ENSMUSG00000053226	Dand5	3.48726	2.07749	-0.747251
chr9	+	43875104	43903710	ENSMUST00000034508_ENSMUSG00000032010	Usp2	14.7043	8.7615	-0.746992
chr5	+	8422850	8454790	ENSMUST00000066921_ENSMUSG00000054099	Slc25a40	11.4739	6.84204	-0.745858
chr8	+	108582740	108654437	ENSMUST00000093190_ENSMUSG00000031902	Nfatc3	37.0004	22.0677	-0.745604
chr8	-	123618912	123632292	ENSMUST00000133058_ENSMUSG00000031816	Mthfsd	8.32755	4.9682	-0.745169
chr11	-	100002124	100009979	ENSMUST00000007317_ENSMUSG00000020911	Krt19	21.9966	13.1351	-0.743857
chr6	+	38483502	38489449	ENSMUST00000147651_ENSMUSG00000019689	1110001J03Rik	33.0873	19.7626	-0.743504
chr17	+	32643407	32665839	ENSMUST00000165999_ENSMUSG00000091586	Cyp4f17	2.60822	1.55959	-0.741896
chr13	-	98530042	98530587	ENSMUST00000080443_ENSMUSG00000057657	Gm10260	54.0501	32.3285	-0.741491
chr11	-	115939887	115948309	ENSMUST00000074628_ENSMUSG00000034341	Wbp2	107.926	64.5997	-0.740438
chr8	+	85913766	85952451	ENSMUST00000002259_ENSMUSG00000002190	Clgn	6.43577	3.85277	-0.740216
chr8	-	114388798	114400575	ENSMUST00000034431_ENSMUSG00000031953	Tmem170	22.8051	13.6535	-0.740087
chr7	+	120046474	120050321	ENSMUST00000131649_ENSMUSG00000055593	Tead1	20.4388	12.2556	-0.737863
chr13	-	25343909	25362371	ENSMUST00000057866_ENSMUSG00000048978	Nrsn1	1.89976	1.1393	-0.737677
chr8	-	108222058	108224995	ENSMUST00000095190_ENSMUSG00000038000	Acd	31.6018	18.952	-0.737659
chr19	-	5495278	5510489	ENSMUST00000070172_ENSMUSG00000056185	Snx32	1.04593	0.627269	-0.737625
chr11	-	6111016	6130146	ENSMUST00000004505_ENSMUSG00000020447	Npc1l1	0.659635	0.395847	-0.736725
chr2	+	168803768	168804406	ENSMUST00000140241_ENSMUSG00000086348	1700017J07Rik	0.804671	0.4833	-0.73548
chr3	-	90016593	90017573	ENSMUST00000170122_ENSMUSG00000090733	Rps27	1.13821	0.683647	-0.735437
chr12	-	72092602	72116819	ENSMUST00000127129_ENSMUSG00000085622	3110056K07Rik	3.03521	1.8239	-0.73477
chr6	-	97060018	97099176	ENSMUST00000054344_ENSMUSG00000035245	A130022J15Rik	3.85689	2.31838	-0.734322
chr8	+	107800347	107805839	ENSMUST00000014920_ENSMUSG00000014776	Nol3	1.04907	0.63092	-0.733582
chr18	+	10325177	10562932	ENSMUST00000048977_ENSMUSG00000042942	Greb1l	1.93792	1.16579	-0.733201
chr5	-	125866335	125870572	ENSMUST00000136312_ENSMUSG00000008348	Ubc	2.92653	1.76096	-0.732833
chr2	-	155643466	155645162	ENSMUST00000124586_ENSMUSG00000074649	BC029722	5.58734	3.36231	-0.732706
chr3	-	138588870	138738163	ENSMUST00000029796_ENSMUSG00000028149	Rap1gds1	19.0349	11.4614	-0.731858
chr12	-	3405308	3426644	ENSMUST00000095903_ENSMUSG00000071456	1110002L01Rik	15.3074	9.21849	-0.731627
chr8	-	114150171	114154274	ENSMUST00000070004_ENSMUSG00000031958	Ldhd	3.78778	2.28112	-0.73161
chr17	+	27110162	27173323	ENSMUST00000133257_ENSMUSG00000048731	Ggnbp1	18.9547	11.416	-0.731496
chr8	+	97508503	97538090	ENSMUST00000093271_ENSMUSG00000031785	Gpr56	4.97564	2.99735	-0.731194
chr7	+	132695785	132722986	ENSMUST00000106428_ENSMUSG00000030748	Il4ra	0.927218	0.558675	-0.730901
chr19	+	57435499	57464084	ENSMUST00000036407_ENSMUSG00000033478	Fam160b1	9.79391	5.90368	-0.730271
chr4	-	132765255	132768451	ENSMUST00000105911_ENSMUSG00000049649	Gpr3	1.53143	0.923219	-0.730136
chr9	+	78023721	78026686	ENSMUST00000138664_ENSMUSG00000087566	C920006O11Rik	1.92349	1.15976	-0.729898
chr4	-	108072995	108079566	ENSMUST00000030332_ENSMUSG00000028597	Gpx7	5.82207	3.51066	-0.72979
chr1	-	51526342	51535243	ENSMUST00000027279_ENSMUSG00000026107	Obfc2a	29.2452	17.6363	-0.729648
chr11	-	69636624	69651286	ENSMUST00000056484_ENSMUSG00000051790	Nlgn2	11.2864	6.80902	-0.729062
chr8	+	124806041	124861151	ENSMUST00000054052_ENSMUSG00000049577	Zfpm1	14.6384	8.83175	-0.728991
chr15	+	81632851	81657291	ENSMUST00000109553_ENSMUSG00000022389	Tef	9.46839	5.71437	-0.728525
chr4	+	32325779	32673083	ENSMUST00000108180_ENSMUSG00000040270	Bach2	1.85321	1.11866	-0.72825
chr15	+	88919514	88930770	ENSMUST00000082439_ENSMUSG00000035757	1300018J18Rik	6.10794	3.687	-0.72824
chr4	-	136203454	136391903	ENSMUST00000105845_ENSMUSG00000028664	Ephb2	10.7157	6.47023	-0.727838
chr2	-	165609654	165724516	ENSMUST00000109258_ENSMUSG00000039671	Zmynd8	69.2442	41.822	-0.72743
chr9	+	115817682	115985294	ENSMUST00000084841_ENSMUSG00000056880	Gadl1	7.02035	4.24087	-0.727181
chr6	+	42299827	42310145	ENSMUST00000070635_ENSMUSG00000029860	Zyx	14.7704	8.92691	-0.726476
chr6	-	148936593	149050202	ENSMUST00000111557_ENSMUSG00000030313	Dennd5b	4.3861	2.65172	-0.72601
chr7	+	6123828	6142951	ENSMUST00000128495_ENSMUSG00000044876	Zfp444	28.4426	17.1965	-0.725935
chr10	+	58786044	58836052	ENSMUST00000009789_ENSMUSG00000019916	P4ha1	26.4382	15.9902	-0.725438
chr8	+	127386933	127413957	ENSMUST00000034466_ENSMUSG00000031985	Gnpat	109.974	66.5321	-0.725039
chr11	+	61770281	62036515	ENSMUST00000049836_ENSMUSG00000042331	Specc1	3.82698	2.31547	-0.724901
chr7	+	125883740	125986480	ENSMUST00000059390_ENSMUSG00000030982	9030624J02Rik	39.0427	23.6279	-0.724562
chr1	-	182157135	182193569	ENSMUST00000130711_ENSMUSG00000010609	Psen2	10.2781	6.22045	-0.724478
chr5	-	140278439	140295871	ENSMUST00000110832_ENSMUSG00000036687	Tmem184a	2.50831	1.51854	-0.724033
chr4	-	108040382	108055954	ENSMUST00000053157_ENSMUSG00000059816	Fam159a	2.65989	1.61179	-0.7227
chr9	+	27106813	27142348	ENSMUST00000098919_ENSMUSG00000034275	Igsf9b	3.53694	2.14395	-0.72223
chr14	-	69859908	69903160	ENSMUST00000037064_ENSMUSG00000034248	Slc25a37	7.32706	4.44214	-0.72198
chr14	-	66437875	66452831	ENSMUST00000022613_ENSMUSG00000022034	Esco2	82.2568	49.8861	-0.721497
chr17	+	8138518	8172689	ENSMUST00000097423_ENSMUSG00000073471	Rsph3a	0.751948	0.456061	-0.721406
chr17	-	46569134	46575426	ENSMUST00000164109_ENSMUSG00000067144	Slc22a7	3.09087	1.87533	-0.720867
chr8	+	63471992	63610143	ENSMUST00000034065_ENSMUSG00000031644	Nek1	16.4703	9.99456	-0.720647
chr9	+	20237204	20367726	ENSMUST00000171046_ENSMUSG00000092119	Gm17523	1.68047	1.01983	-0.720534
chr4	+	134479507	134483586	ENSMUST00000078084_ENSMUSG00000037266	D4Wsu53e	70.3882	42.7352	-0.719909
chr4	+	125167944	125391417	ENSMUST00000030676_ENSMUSG00000001985	Grik3	6.35169	3.85722	-0.71958
chr17	+	35978460	35996615	ENSMUST00000082337_ENSMUSG00000061607	Mdc1	59.4785	36.1218	-0.7195
chr4	+	142984331	142990063	ENSMUST00000037419_ENSMUSG00000041805	Pramel1	1.95725	1.18866	-0.719486
chr15	-	66760883	66801202	ENSMUST00000005256_ENSMUSG00000005125	Ndrg1	10.3442	6.28769	-0.718216
chr13	-	21845264	21845776	ENSMUST00000074752_ENSMUSG00000063021	Hist1h2ak	2.984	1.81415	-0.717956
chr7	+	52471123	52489005	ENSMUST00000033060_ENSMUSG00000030796	Tead2	98.0347	59.6179	-0.717547
chr6	-	57456496	57485420	ENSMUST00000042766_ENSMUSG00000037826	Ppm1k	1.86295	1.13322	-0.71716
chr1	-	84366416	84692796	ENSMUST00000049126_ENSMUSG00000036766	Dner	1.36266	0.829268	-0.71652
chr11	+	98307708	98316687	ENSMUST00000132771_ENSMUSG00000019312	Grb7	38.6002	23.5037	-0.71572
chr1	-	170050130	170362401	ENSMUST00000170399_ENSMUSG00000052534	Pbx1	5.44773	3.31811	-0.715292
chr11	+	70514050	70545466	ENSMUST00000102554_ENSMUSG00000020821	Kif1c	12.5108	7.62571	-0.714233
chr10	-	7924551	8238623	ENSMUST00000061601_ENSMUSG00000047712	Ust	0.91848	0.560028	-0.713751
chr16	-	10281842	10314061	ENSMUST00000078357_ENSMUSG00000022505	Emp2	2.20555	1.34498	-0.713548
chr14	-	20894868	20902394	ENSMUST00000059666_ENSMUSG00000045107	1810063B07Rik	3.64112	2.2215	-0.71285
chr9	-	21099901	21116777	ENSMUST00000115433_ENSMUSG00000003309	Ap1m2	24.1473	14.7379	-0.712326
chr15	+	54402921	54434401	ENSMUST00000025356_ENSMUSG00000024479	Mal2	0.876673	0.535079	-0.712286
chr4	-	43527583	43536637	ENSMUST00000150262_ENSMUSG00000028464	Tpm2	20.1256	12.285	-0.712128
chr7	-	134562481	134565548	ENSMUST00000051352_ENSMUSG00000045251	Zfp688	14.5905	8.90664	-0.712078
chr1	+	184693991	184826729	ENSMUST00000155229_ENSMUSG00000038576	Susd4	4.85744	2.96523	-0.712052
chr7	-	116282086	116313822	ENSMUST00000036992_ENSMUSG00000036111	Lmo1	1.46623	0.895099	-0.711992
chr1	+	173155185	173156510	ENSMUST00000111321_ENSMUSG00000005681	Apoa2	1.056	0.644746	-0.71181
chr1	+	194979306	194998236	ENSMUST00000076521_ENSMUSG00000026638	Irf6	5.59806	3.41795	-0.711796
chr9	+	59387474	59412914	ENSMUST00000026262_ENSMUSG00000025232	Hexa	49.9162	30.4824	-0.711533
chr10	-	60500977	60505559	ENSMUST00000177065_ENSMUSG00000093489	RP23-425D13.4	1.09189	0.667306	-0.71041
chr17	-	57183134	57199286	ENSMUST00000040280_ENSMUSG00000046329	Slc25a23	18.5642	11.347	-0.710213
chr10	-	80965058	80986970	ENSMUST00000043709_ENSMUSG00000034792	Gna15	13.2803	8.11776	-0.710132
chrX	+	136219535	136287944	ENSMUST00000096313_ENSMUSG00000042473	Tbc1d8b	0.714101	0.436529	-0.710053
chr14	+	52636540	52639462	ENSMUST00000100638_ENSMUSG00000072571	G630016D24Rik	1.08844	0.665364	-0.710049
chr5	+	137395016	137412982	ENSMUST00000137003_ENSMUSG00000085062	4933404O12Rik	17.6322	10.7858	-0.709081
chr7	+	86888049	86930836	ENSMUST00000035622_ENSMUSG00000039099	Wdr93	0.84528	0.517184	-0.70875
chr16	-	30269388	30283342	ENSMUST00000064606_ENSMUSG00000052316	Lrrc15	1.27602	0.781205	-0.707876
chr13	+	81850416	81892274	ENSMUST00000057598_ENSMUSG00000051098	Mblac2	0.923702	0.565802	-0.707131
chrX	+	150158133	150175807	ENSMUST00000140575_ENSMUSG00000086316	2210013O21Rik	16.2992	9.98723	-0.706643
chr17	+	23816332	23819413	ENSMUST00000024699_ENSMUSG00000023906	Cldn6	91.5456	56.0973	-0.70656
chr8	+	72655232	72657638	ENSMUST00000095273_ENSMUSG00000071078	Nr2c2ap	19.0179	11.6631	-0.70541
chr11	+	75275217	75284401	ENSMUST00000124718_ENSMUSG00000038217	Tlcd2	3.62585	2.22445	-0.704871
chr11	+	51464456	51471183	ENSMUST00000117859_ENSMUSG00000052563	D930048N14Rik	5.70162	3.49938	-0.704272
chr14	+	57194456	57278631	ENSMUST00000161553_ENSMUSG00000054509	Parp4	3.08364	1.8926	-0.704262
chr2	-	101554442	101723184	ENSMUST00000163762_ENSMUSG00000032841	Prr5l	2.15958	1.32548	-0.704237
chr9	-	50470857	50547622	ENSMUST00000034566_ENSMUSG00000032064	Dixdc1	5.60844	3.44464	-0.703246
chr4	-	128607477	128639683	ENSMUST00000119354_ENSMUSG00000028789	Adc	13.5961	8.35103	-0.703172
chr11	-	70054959	70068855	ENSMUST00000000329_ENSMUSG00000000320	Alox12	0.70295	0.43185	-0.702891
chr18	-	35872740	35882010	ENSMUST00000097618_ENSMUSG00000073599	Ecscr	2.51185	1.54341	-0.702631
chr5	-	151374218	151397100	ENSMUST00000016279_ENSMUSG00000041132	N4bp2l1	1.25177	0.769341	-0.70228
chr17	+	35186911	35195694	ENSMUST00000007257_ENSMUSG00000007041	Clic1	42.8841	26.3793	-0.701035
chr4	-	133161214	133206069	ENSMUST00000084238_ENSMUSG00000037553	Zdhhc18	40.6139	24.9832	-0.701016
chr17	-	31749568	31774144	ENSMUST00000067801_ENSMUSG00000024039	Cbs	17.1218	10.5395	-0.700025
chr4	-	155595565	155602651	ENSMUST00000105571_ENSMUSG00000078485	Plekhn1	2.06984	1.27476	-0.699291
chr9	+	110700670	110706240	ENSMUST00000035715_ENSMUSG00000044664	Prss42	8.71587	5.36907	-0.698972
chr2	-	25084418	25089884	ENSMUST00000006638_ENSMUSG00000006469	Slc34a3	1.417	0.873004	-0.69878
chr16	+	38901584	39027272	ENSMUST00000114706_ENSMUSG00000022790	Igsf11	0.688434	0.424179	-0.698645
chr8	+	123012766	123105290	ENSMUST00000034279_ENSMUSG00000031822	Gse1	29.1497	17.9773	-0.697303
chr4	+	133621827	133648419	ENSMUST00000137053_ENSMUSG00000012123	Aim1l	10.4536	6.44792	-0.697099
chr4	+	147504493	147519808	ENSMUST00000126261_ENSMUSG00000029003	Mad2l2	33.3043	20.5565	-0.696112
chr2	+	156138035	156201374	ENSMUST00000037096_ENSMUSG00000038085	4921517L17Rik	1.12085	0.691836	-0.696086
chr18	-	24643463	24688705	ENSMUST00000046206_ENSMUSG00000040446	Rprd1a	21.1685	13.0687	-0.695807
chr16	+	20693355	20703121	ENSMUST00000149543_ENSMUSG00000050821	Fam131a	1.26916	0.783934	-0.695073
chr9	+	32443806	32565405	ENSMUST00000058892_ENSMUSG00000032035	Ets1	0.784499	0.484796	-0.694393
chr11	-	115660497	115674953	ENSMUST00000041684_ENSMUSG00000034471	Caskin2	5.52041	3.41243	-0.693978
chr11	+	77851433	77873936	ENSMUST00000072289_ENSMUSG00000061981	Flot2	53.1489	32.879	-0.692874
chr8	+	114167343	114194908	ENSMUST00000077791_ENSMUSG00000055835	Zfp1	20.5151	12.6921	-0.692753
chr10	+	59568967	59597946	ENSMUST00000121820_ENSMUSG00000058297	Spock2	6.94844	4.29988	-0.692394
chr4	-	115805011	115823943	ENSMUST00000030469_ENSMUSG00000028701	1520402A15Rik	1.71591	1.06205	-0.692126
chr16	-	10420650	10447455	ENSMUST00000051118_ENSMUSG00000050908	Fam18a	1.8037	1.11639	-0.692122
chr11	+	69579414	69597525	ENSMUST00000108640_ENSMUSG00000018750	Zbtb4	0.730993	0.45245	-0.692098
chr2	+	163332544	163398646	ENSMUST00000143911_ENSMUSG00000017950	Hnf4a	3.48913	2.15993	-0.691884
chr2	-	91115225	91284861	ENSMUST00000064652_ENSMUSG00000040591	1110051M20Rik	15.6809	9.70819	-0.691734
chr7	-	50728277	50745445	ENSMUST00000107974_ENSMUSG00000013367	Iglon5	4.3703	2.70663	-0.691236
chr4	-	44139082	44246661	ENSMUST00000098098_ENSMUSG00000035696	Rnf38	35.2642	21.8417	-0.691117
chr14	+	15535539	15632457	ENSMUST00000057015_ENSMUSG00000021733	Slc4a7	12.3378	7.64368	-0.690751
chr14	+	21748655	21852895	ENSMUST00000022369_ENSMUSG00000021823	Vcl	22.7249	14.0825	-0.690374
chr8	-	72708239	72736204	ENSMUST00000063788_ENSMUSG00000002346	Slc25a42	7.18671	4.45398	-0.690237
chr6	-	142438769	142456477	ENSMUST00000032373_ENSMUSG00000030246	Ldhb	219.673	136.243	-0.689178
chr15	+	83394003	83404631	ENSMUST00000047419_ENSMUSG00000041736	Tspo	15.294	9.48743	-0.688881
chr9	+	119011596	119057364	ENSMUST00000140326_ENSMUSG00000038060	Dlec1	0.995326	0.61745	-0.688847
chr7	+	74367494	74373342	ENSMUST00000058771_ENSMUSG00000043831	Lysmd4	2.76082	1.71267	-0.688847
chr11	+	109287260	109314127	ENSMUST00000092500_ENSMUSG00000020610	Amz2	21.9111	13.5929	-0.688804
chr1	+	134212703	134230065	ENSMUST00000072177_ENSMUSG00000009772	Nuak2	6.88595	4.2756	-0.68753
chr17	+	35998263	36002347	ENSMUST00000074259_ENSMUSG00000059791	Nrm	22.3593	13.8873	-0.687111
chr16	+	49855731	49915123	ENSMUST00000084838_ENSMUSG00000055447	Cd47	5.18301	3.21932	-0.687034
chr1	-	71074072	71149720	ENSMUST00000027393_ENSMUSG00000026196	Bard1	14.9943	9.31511	-0.686769
chr2	+	84574215	84578812	ENSMUST00000090729_ENSMUSG00000034059	Ypel4	1.19228	0.741148	-0.685893
chr19	-	27836211	28085656	ENSMUST00000165566_ENSMUSG00000040929	Rfx3	1.99002	1.23706	-0.685871
chr13	+	14046941	14091335	ENSMUST00000099747_ENSMUSG00000039242	B3galnt2	10.1159	6.29092	-0.685287
chr2	+	31805780	31828962	ENSMUST00000001920_ENSMUSG00000001864	Aif1l	7.63235	4.74729	-0.685022
chr4	+	43681843	43705540	ENSMUST00000107865_ENSMUSG00000078716	Tmem8b	1.9756	1.22884	-0.684989
chr10	+	22081700	22093945	ENSMUST00000095795_ENSMUSG00000078452	Raet1d	6.63674	4.12831	-0.684923
chr7	+	3333055	3367810	ENSMUST00000092891_ENSMUSG00000069806	Cacng7	31.2239	19.4266	-0.684621
chr13	-	34009787	34094663	ENSMUST00000043552_ENSMUSG00000060147	Serpinb6a	36.4381	22.6783	-0.684135
chr16	-	58468238	58524356	ENSMUST00000137035_ENSMUSG00000022747	St3gal6	0.651431	0.405489	-0.683951
chr4	+	151490043	151494228	ENSMUST00000025706_ENSMUSG00000024793	Tnfrsf25	1.6457	1.02442	-0.683892
chr2	-	165113531	165151979	ENSMUST00000103091_ENSMUSG00000017670	Elmo2	23.8009	14.8208	-0.683389
chr7	+	36557397	36564187	ENSMUST00000126443_ENSMUSG00000084801	Gm16929	0.797423	0.496883	-0.682438
chr5	-	101083742	101104159	ENSMUST00000031262_ENSMUSG00000029319	Coq2	24.3041	15.145	-0.682355
chr10	+	81037479	81053590	ENSMUST00000131794_ENSMUSG00000034771	Tle2	2.23236	1.39112	-0.682325
chr3	+	113733458	113923636	ENSMUST00000092155_ENSMUSG00000027966	Col11a1	1.36642	0.851518	-0.682294
chr11	-	97715140	97745468	ENSMUST00000093939_ENSMUSG00000070336	Fbxo47	2.00662	1.25056	-0.682189
chr2	-	26264951	26300736	ENSMUST00000114082_ENSMUSG00000026924	Sec16a	43.5002	27.1113	-0.682128
chr4	-	154634238	154735470	ENSMUST00000103178_ENSMUSG00000029053	Prkcz	12.0149	7.489	-0.68198
chr5	-	109983730	109988012	ENSMUST00000112549_ENSMUSG00000033467	Crlf2	3.33147	2.07847	-0.680637
chr8	-	106941574	106966947	ENSMUST00000041769_ENSMUSG00000035770	Dync1li2	12.3897	7.73229	-0.680172
chr9	+	53619342	53665968	ENSMUST00000048670_ENSMUSG00000042195	Slc35f2	22.5074	14.0578	-0.679027
chr11	-	22500338	22510882	ENSMUST00000167494_ENSMUSG00000090797	Gm17335	6.74399	4.21422	-0.678338
chr13	+	49282854	49291613	ENSMUST00000049022_ENSMUSG00000037966	Ninj1	25.0194	15.6408	-0.677732
chr8	-	107996325	108008330	ENSMUST00000044286_ENSMUSG00000039199	Zdhhc1	4.73893	2.96449	-0.676778
chr13	+	73764449	73786489	ENSMUST00000022104_ENSMUSG00000021611	Tert	10.4199	6.51965	-0.676479
chr9	+	44205182	44211046	ENSMUST00000034624_ENSMUSG00000032114	Slc37a4	2.56968	1.60783	-0.676476
chr10	-	126619577	126627110	ENSMUST00000019611_ENSMUSG00000019467	Arhgef25	17.204	10.7651	-0.67638
chr19	+	44277759	44318506	ENSMUST00000165653_ENSMUSG00000025202	Scd3	3.67187	2.29862	-0.675744
chr17	+	33766035	33768724	ENSMUST00000073570_ENSMUSG00000073423	Zfp414	31.5385	19.749	-0.675333
chr11	+	70353566	70371612	ENSMUST00000157075_ENSMUSG00000020828	Pld2	5.44206	3.40803	-0.675215
chr13	-	64391124	64414018	ENSMUST00000099434_ENSMUSG00000021482	1110018J18Rik	8.02565	5.0266	-0.675037
chr11	-	20202183	20232716	ENSMUST00000109594_ENSMUSG00000020142	Slc1a4	8.3671	5.24144	-0.674764
chr11	+	115626747	115660680	ENSMUST00000093912_ENSMUSG00000020747	2310067B10Rik	26.1456	16.3791	-0.67471
chr10	-	118296405	118305959	ENSMUST00000004281_ENSMUSG00000028630	Dyrk2	4.69137	2.9401	-0.674146
chr9	-	121589165	121614608	ENSMUST00000078547_ENSMUSG00000061536	Sec22c	4.52722	2.83765	-0.673929
chr8	-	107034928	107058537	ENSMUST00000162466_ENSMUSG00000031878	Nae1	51.6198	32.3552	-0.673929
chr9	-	113872755	113955309	ENSMUST00000117537_ENSMUSG00000032507	Fbxl2	2.91843	1.82986	-0.673461
chr3	-	53657301	53658908	ENSMUST00000099099_ENSMUSG00000074598	Ufm1	0.827452	0.518975	-0.67301
chr6	+	146837009	146980547	ENSMUST00000016631_ENSMUSG00000016487	Ppfibp1	15.9379	9.99788	-0.672763
chr9	-	21725453	21731906	ENSMUST00000046831_ENSMUSG00000040883	Tmem205	9.60773	6.02947	-0.672166
chr2	-	166928878	167015655	ENSMUST00000059826_ENSMUSG00000050556	Kcnb1	1.73222	1.08719	-0.672011
chr7	-	3617392	3629112	ENSMUST00000038743_ENSMUSG00000019734	Tmc4	7.99949	5.02172	-0.671727
chr12	+	21423772	21425664	ENSMUST00000168317_ENSMUSG00000090621	Gm4419	0.922202	0.579215	-0.670984
chr3	+	75361469	75447417	ENSMUST00000029423_ENSMUSG00000027834	Serpini1	7.13425	4.48152	-0.670773
chr2	-	179834170	179839193	ENSMUST00000056480_ENSMUSG00000039059	Hrh3	1.32346	0.831385	-0.670725
chr13	-	21874784	21875266	ENSMUST00000099704_ENSMUSG00000075032	Hist1h3i	3.04339	1.91234	-0.670339
chr6	+	108163112	108501103	ENSMUST00000032192_ENSMUSG00000030102	Itpr1	19.5256	12.2718	-0.670014
chrX	-	73030993	73120521	ENSMUST00000114059_ENSMUSG00000016382	Pls3	17.8511	11.2301	-0.668649
chr11	+	59120430	59147054	ENSMUST00000000128_ENSMUSG00000000126	Wnt9a	0.93986	0.591384	-0.66835
chr3	-	88345951	88352222	ENSMUST00000008745_ENSMUSG00000008601	Rab25	12.6406	7.95401	-0.668304
chr8	-	74148316	74195656	ENSMUST00000030170_ENSMUSG00000034799	Unc13a	4.871	3.06612	-0.667805
chr3	+	14641727	14663002	ENSMUST00000029071_ENSMUSG00000027555	Car13	9.29398	5.85024	-0.667802
chr4	+	116480328	116492036	ENSMUST00000102699_ENSMUSG00000028687	Mutyh	20.2786	12.7676	-0.667466
chr5	-	92656000	92682185	ENSMUST00000031359_ENSMUSG00000029410	Ppef2	1.44908	0.912373	-0.667445
chr8	-	23573087	23587351	ENSMUST00000163774_ENSMUSG00000031534	AI316807	7.59863	4.78618	-0.666866
chr7	-	31346887	31348203	ENSMUST00000043898_ENSMUSG00000036835	Psenen	12.4443	7.83864	-0.666808
chr9	-	121757678	121767118	ENSMUST00000060251_ENSMUSG00000038412	Higd1a	9.37182	5.908	-0.665659
chr1	-	158734297	158869757	ENSMUST00000171292_ENSMUSG00000026594	Ralgps2	9.92882	6.25934	-0.665613
chr3	+	96072577	96073064	ENSMUST00000098843_ENSMUSG00000074403	Hist2h3b	1.46849	0.925912	-0.665384
chr6	-	42265311	42274642	ENSMUST00000031891_ENSMUSG00000029861	Fam131b	0.631542	0.398323	-0.664939
chr1	-	38234171	38721800	ENSMUST00000095027_ENSMUSG00000037138	Aff3	3.00404	1.89522	-0.664538
chr10	-	126608449	126617701	ENSMUST00000038612_ENSMUSG00000040441	Slc26a10	1.8934	1.19486	-0.664144
chr1	-	157122831	157264545	ENSMUST00000027741_ENSMUSG00000026469	Xpr1	7.45156	4.70258	-0.664091
chr11	+	95995100	96026765	ENSMUST00000167258_ENSMUSG00000038756	Ttll6	3.41017	2.15271	-0.663686
chr2	-	32988941	33227006	ENSMUST00000042615_ENSMUSG00000038831	Ralgps1	7.37223	4.65452	-0.66347
chr3	-	94464507	94590414	ENSMUST00000090846_ENSMUSG00000068876	Cgn	15.4222	9.74207	-0.662708
chr1	+	58768352	58815728	ENSMUST00000140940_ENSMUSG00000026031	Cflar	2.6689	1.68598	-0.66266
chr11	+	67268939	67502492	ENSMUST00000108681_ENSMUSG00000033066	Gas7	2.23744	1.41361	-0.662465
chr16	-	92601712	92826311	ENSMUST00000168195_ENSMUSG00000022952	Runx1	0.638983	0.40374	-0.662353
chr4	-	41337778	41411920	ENSMUST00000108055_ENSMUSG00000028438	Kif24	6.44741	4.07501	-0.661917
chr3	+	95675445	95693016	ENSMUST00000142433_ENSMUSG00000080727	C920021L13Rik	0.88759	0.561052	-0.66176
chr3	+	37538869	37543520	ENSMUST00000108109_ENSMUSG00000037211	Spry1	17.9282	11.3331	-0.661695
chr6	+	83027863	83030849	ENSMUST00000176100_ENSMUSG00000069678	Pcgf1	11.9412	7.55224	-0.660965
chr9	-	123698628	123761020	ENSMUST00000084715_ENSMUSG00000025241	Fyco1	4.40056	2.7847	-0.660163
chr2	+	158450624	158464947	ENSMUST00000045644_ENSMUSG00000037761	Actr5	9.28269	5.87493	-0.65997
chr11	+	58672935	58675458	ENSMUST00000093768_ENSMUSG00000072915	Gm12258	1.2755	0.807394	-0.65972
chr10	-	120218152	120336157	ENSMUST00000092143_ENSMUSG00000051236	Msrb3	0.834009	0.52795	-0.659662
chr8	-	124122603	124176801	ENSMUST00000046386_ENSMUSG00000061410	Zcchc14	18.669	11.8259	-0.658698
chr4	-	126988665	126991283	ENSMUST00000053753_ENSMUSG00000050234	Gja4	1.39508	0.883811	-0.658536
chr8	-	112117147	112132573	ENSMUST00000125222_ENSMUSG00000031730	Dhodh	51.4607	32.6413	-0.656774
chr8	+	109127251	109194146	ENSMUST00000000312_ENSMUSG00000000303	Cdh1	170.462	108.158	-0.656314
chr6	-	124760604	124764314	ENSMUST00000172132_ENSMUSG00000023456	Tpi1	349.32	221.68	-0.65607
chr7	+	133903115	133909333	ENSMUST00000057669_ENSMUSG00000063065	Mapk3	86.9068	55.1621	-0.655792
chr2	+	10292137	10516880	ENSMUST00000114862_ENSMUSG00000061186	Sfmbt2	16.6354	10.5592	-0.655756
chr5	-	36927437	37087263	ENSMUST00000174019_ENSMUSG00000029190	D5Ertd579e	10.5685	6.70873	-0.655659
chr2	-	121945844	122011925	ENSMUST00000028665_ENSMUSG00000027233	Patl2	7.49694	4.76487	-0.653866
chr2	+	32631306	32645691	ENSMUST00000100180_ENSMUSG00000053746	Ptrh1	7.22309	4.59096	-0.65382
chr8	+	124473650	124553158	ENSMUST00000172628_ENSMUSG00000025316	Banp	45.3072	28.8099	-0.653177
chr2	-	177802400	177813181	ENSMUST00000108924_ENSMUSG00000078861	Zfp931	5.07821	3.2292	-0.65314
chr7	+	86955613	86958317	ENSMUST00000107394_ENSMUSG00000030543	Mesp2	1.50882	0.959822	-0.652579
chr7	-	104561448	104566240	ENSMUST00000043077_ENSMUSG00000035686	Thrsp	1.10922	0.705781	-0.652252
chr5	+	114596544	114700770	ENSMUST00000102582_ENSMUSG00000042010	Acacb	10.0657	6.40516	-0.652147
chrX	+	147022772	147078421	ENSMUST00000153221_ENSMUSG00000025271	Pfkfb1	13.0536	8.30655	-0.652127
chr3	-	107815173	107820891	ENSMUST00000004140_ENSMUSG00000058135	Gstm1	47.9845	30.5348	-0.652111
chr9	-	41772803	41932380	ENSMUST00000060989_ENSMUSG00000049313	Sorl1	26.5417	16.89	-0.652091
chr8	+	4238740	4249592	ENSMUST00000110998_ENSMUSG00000002948	Map2k7	26.3461	16.7673	-0.651939
chr9	+	35228713	35315236	ENSMUST00000151682_ENSMUSG00000038119	Cdon	5.08665	3.23759	-0.651795
chr4	+	98062476	98386294	ENSMUST00000141796_ENSMUSG00000061859	Inadl	10.6444	6.77609	-0.651566
chr18	-	33359009	33373516	ENSMUST00000025236_ENSMUSG00000024378	Stard4	13.5684	8.63759	-0.651551
chr3	-	130936337	130975019	ENSMUST00000029610_ENSMUSG00000027984	Hadh	58.5706	37.2867	-0.651514
chr1	-	33802329	33814639	ENSMUST00000044691_ENSMUSG00000042215	Bag2	3.67258	2.33807	-0.651476
chr17	+	33661149	33690713	ENSMUST00000087623_ENSMUSG00000024299	Adamts10	4.36822	2.78171	-0.651074
chr9	-	122084997	122203492	ENSMUST00000042546_ENSMUSG00000037949	Ano10	5.01705	3.19523	-0.65092
chr10	-	127800153	127807088	ENSMUST00000043211_ENSMUSG00000039914	Coq10a	3.91424	2.49361	-0.650496
chr7	-	31307245	31320079	ENSMUST00000166635_ENSMUSG00000036882	Arhgap33	4.44141	2.82946	-0.650493
chr7	-	135135617	135137381	ENSMUST00000033056_ENSMUSG00000030793	Pycard	22.3684	14.2507	-0.650429
chr14	+	61403403	61524315	ENSMUST00000063562_ENSMUSG00000021993	Mipep	16.3472	10.4192	-0.649801
chr4	+	133899096	133910399	ENSMUST00000105873_ENSMUSG00000028836	Slc30a2	6.706	4.27607	-0.649167
chr2	-	11393057	11423728	ENSMUST00000028114_ENSMUSG00000026773	Pfkfb3	7.4834	4.77294	-0.648815
chr7	+	119822832	120050319	ENSMUST00000084705_ENSMUSG00000055320	Tead1	32.8863	20.9803	-0.648453
chr12	+	109572587	109600441	ENSMUST00000021684_ENSMUSG00000021259	Cyp46a1	1.90238	1.21376	-0.648319
chr11	+	117472561	117475171	ENSMUST00000155384_ENSMUSG00000054418	2900041M22Rik	1.8617	1.18784	-0.648274
chr2	-	64750533	64863044	ENSMUST00000134020_ENSMUSG00000026888	Grb14	2.40055	1.53185	-0.648091
chr5	-	73713438	73730186	ENSMUST00000087195_ENSMUSG00000029153	Ociad2	1.35808	0.86715	-0.647212
chr17	-	32257765	32303825	ENSMUST00000087723_ENSMUSG00000038146	Notch3	20.6657	13.1957	-0.647172
chr7	-	31140533	31147791	ENSMUST00000046351_ENSMUSG00000036957	Lrfn3	4.02767	2.57197	-0.647071
chr10	+	13219346	13238841	ENSMUST00000130865_ENSMUSG00000019810	Fuca2	9.51736	6.0776	-0.647061
chr3	+	94736978	94748680	ENSMUST00000090839_ENSMUSG00000068874	Selenbp1	3.70243	2.36634	-0.645817
chr1	+	34906804	34936425	ENSMUST00000115060_ENSMUSG00000026123	Plekhb2	13.3696	8.54686	-0.645494
chr15	-	88985979	89011218	ENSMUST00000171911_ENSMUSG00000036606	Plxnb2	29.4731	18.8477	-0.645011
chr5	-	151840203	152036411	ENSMUST00000110483_ENSMUSG00000016128	Stard13	1.04225	0.666538	-0.644937
chr3	-	53252510	53267213	ENSMUST00000056749_ENSMUSG00000042997	Nhlrc3	6.30547	4.03337	-0.644616
chr11	+	95198332	95243186	ENSMUST00000037502_ENSMUSG00000038893	Fam117a	22.358	14.3083	-0.643939
chr14	+	51388923	51389405	ENSMUST00000080330_ENSMUSG00000078125	Gm10916	1.09687	0.702134	-0.64357
chr8	-	96543303	96560939	ENSMUST00000034204_ENSMUSG00000031754	Nudt21	12.0874	7.73816	-0.643444
chr12	-	102883653	102956733	ENSMUST00000162735_ENSMUSG00000021187	Tc2n	0.704457	0.451423	-0.642032
chr4	+	41647021	41716347	ENSMUST00000108041_ENSMUSG00000073889	Il11ra1	3.4869	2.23493	-0.641719
chr12	+	33505200	33538234	ENSMUST00000020886_ENSMUSG00000020572	Nampt	62.106	39.8258	-0.641029
chr6	+	86388368	86420382	ENSMUST00000050497_ENSMUSG00000046679	C87436	8.84718	5.67348	-0.640984
chr9	+	14080745	14130582	ENSMUST00000034507_ENSMUSG00000032009	Sesn3	9.06318	5.8133	-0.640659
chr6	-	90609592	90760117	ENSMUST00000101153_ENSMUSG00000034312	Iqsec1	14.1134	9.05343	-0.640534
chr4	-	107480593	107495615	ENSMUST00000138289_ENSMUSG00000085153	B230314M03Rik	2.33081	1.4956	-0.640109
chr2	-	25992334	25996041	ENSMUST00000133808_ENSMUSG00000087679	C330006A16Rik	15.7448	10.1048	-0.639837
chr2	+	155782294	155824636	ENSMUST00000094421_ENSMUSG00000038241	Cep250	9.31031	5.97543	-0.639785
chr7	-	31901544	31911964	ENSMUST00000098548_ENSMUSG00000019194	Scn1b	7.59087	4.87399	-0.639162
chr5	-	33556167	33560887	ENSMUST00000046186_ENSMUSG00000037379	Spon2	1.05842	0.679804	-0.638721
chr5	+	135625527	135639743	ENSMUST00000153183_ENSMUSG00000005374	Tbl2	21.9061	14.0707	-0.638641
chr7	+	29222466	29233252	ENSMUST00000108292_ENSMUSG00000060791	Gmfg	4.14613	2.66349	-0.638448
chr7	-	69562479	69565039	ENSMUST00000094340_ENSMUSG00000070527	Mkrn3	4.05717	2.60846	-0.637278
chr16	+	65815878	65863302	ENSMUST00000168064_ENSMUSG00000091243	Vgll3	1.10387	0.70976	-0.637165
chr14	+	56443632	56452780	ENSMUST00000024179_ENSMUSG00000023411	Nfatc4	6.82375	4.38777	-0.637077
chr3	+	97432727	97459205	ENSMUST00000107050_ENSMUSG00000028088	Fmo5	0.926106	0.595556	-0.63694
chr7	-	148395942	148399981	ENSMUST00000170841_ENSMUSG00000025500	1600016N20Rik	2.63763	1.69736	-0.635952
chr11	+	98601952	98630320	ENSMUST00000142944_ENSMUSG00000058756	Thra	7.592	4.88572	-0.63591
chr9	-	96843901	96919262	ENSMUST00000055433_ENSMUSG00000046997	Spsb4	3.4647	2.22972	-0.635867
chr1	+	34592493	34601156	ENSMUST00000027298_ENSMUSG00000026124	Cfc1	0.778171	0.500902	-0.635558
chr5	-	135420996	135422804	ENSMUST00000051401_ENSMUSG00000047501	Cldn4	112.53	72.4419	-0.635408
chr8	-	73359054	73363619	ENSMUST00000002989_ENSMUSG00000002910	Arrdc2	11.8909	7.65533	-0.635316
chr7	-	108438129	108450602	ENSMUST00000120267_ENSMUSG00000047767	Atg16l2	10.0136	6.44684	-0.635294
chr7	+	52242270	52249967	ENSMUST00000141011_ENSMUSG00000087138	Gm15545	3.45871	2.2268	-0.635264
chr7	+	31337197	31340462	ENSMUST00000126989_ENSMUSG00000036854	Hspb6	7.22189	4.64986	-0.635189
chr18	+	38761188	39535938	ENSMUST00000145090_ENSMUSG00000036452	Arhgap26	4.04837	2.60744	-0.634707
chr8	+	131209554	131257100	ENSMUST00000090006_ENSMUSG00000025809	Itgb1	70.1123	45.1726	-0.634219
chr8	+	95379249	95443178	ENSMUST00000046290_ENSMUSG00000033192	Lpcat2	1.301	0.838254	-0.63416
chr6	-	34830426	34860876	ENSMUST00000081214_ENSMUSG00000058486	Wdr91	16.3937	10.563	-0.63413
chr17	-	36217134	36221168	ENSMUST00000174067_ENSMUSG00000073406	H2-Bl	2.30429	1.48473	-0.634123
chr6	+	70906525	70911060	ENSMUST00000163089_ENSMUSG00000055874	Foxi3	4.98088	3.20937	-0.634112
chr6	-	116360095	116411196	ENSMUST00000026795_ENSMUSG00000025701	Alox5	1.17021	0.754058	-0.634015
chr14	+	106505415	106508497	ENSMUST00000022708_ENSMUSG00000022113	Trim52	2.66465	1.71718	-0.633905
chr8	+	48760745	48762409	ENSMUST00000098781_ENSMUSG00000074357	AA386476	0.864461	0.557123	-0.633806
chr4	+	107474882	107549445	ENSMUST00000106733_ENSMUSG00000028613	Lrp8	5.18094	3.34003	-0.633351
chr6	-	124480363	124586998	ENSMUST00000160505_ENSMUSG00000038521	C1s	3.01037	1.94073	-0.633338
chr1	-	36587379	36592584	ENSMUST00000045120_ENSMUSG00000067653	Ankrd23	2.30402	1.48623	-0.632494
chr19	+	3972328	3981645	ENSMUST00000143380_ENSMUSG00000075296	Aldh3b2	0.683947	0.441294	-0.632145
chr7	-	91733669	91755232	ENSMUST00000032865_ENSMUSG00000030630	Fah	16.2121	10.4631	-0.631759
chr15	-	79248282	79274349	ENSMUST00000079284_ENSMUSG00000022433	Csnk1e	92.0994	59.4567	-0.631354
chr18	+	75979832	76308215	ENSMUST00000058997_ENSMUSG00000044646	Zbtb7c	1.38016	0.891144	-0.63111
chr4	+	151648341	151659446	ENSMUST00000105650_ENSMUSG00000042804	Gpr153	5.15983	3.33281	-0.630584
chrX	-	98599723	98616188	ENSMUST00000117901_ENSMUSG00000031310	Zmym3	29.6872	19.1758	-0.630559
chr17	-	36034540	36047020	ENSMUST00000061052_ENSMUSG00000024426	Atat1	10.7184	6.92485	-0.630239
chr13	-	21871752	21872494	ENSMUST00000080511_ENSMUSG00000058773	Hist1h1b	1.74376	1.12668	-0.630116
chr7	+	28856255	28905881	ENSMUST00000138392_ENSMUSG00000047730	Fcgbp	1.82593	1.18024	-0.629551
chr11	-	82685466	82704116	ENSMUST00000171147_ENSMUSG00000018841	Rad51l3	15.2945	9.88656	-0.62947
chr8	+	125586842	125621660	ENSMUST00000142541_ENSMUSG00000000738	Spg7	37.7878	24.4391	-0.628727
chr2	-	29952803	29980102	ENSMUST00000044751_ENSMUSG00000039686	Zer1	9.9751	6.45314	-0.62833
chr5	+	28397952	28405201	ENSMUST00000059155_ENSMUSG00000045294	Insig1	32.3729	20.9475	-0.628006
chr5	-	135548770	135554136	ENSMUST00000067935_ENSMUSG00000043614	Vps37d	2.52208	1.63208	-0.627901
chr2	-	25373502	25402460	ENSMUST00000028311_ENSMUSG00000026942	Traf2	7.00953	4.53612	-0.627861
chr7	+	29919873	29938980	ENSMUST00000161522_ENSMUSG00000030589	Rasgrp4	6.29802	4.07617	-0.627682
chr14	-	34191084	34260344	ENSMUST00000111945_ENSMUSG00000021936	Mapk8	19.3691	12.5361	-0.627661
chr13	-	74508874	74514014	ENSMUST00000091481_ENSMUSG00000069184	Zfp72	4.00997	2.59687	-0.626816
chr15	+	100592178	100654399	ENSMUST00000023776_ENSMUSG00000023032	Slc4a8	12.7861	8.28064	-0.626763
chr2	-	121879256	121944122	ENSMUST00000036450_ENSMUSG00000033396	Spg11	7.75901	5.0256	-0.626578
chrX	+	72627738	72641798	ENSMUST00000033541_ENSMUSG00000031198	Fundc2	13.2857	8.6064	-0.626393
chr6	+	90554719	90596406	ENSMUST00000044019_ENSMUSG00000030089	Slc41a3	2.41024	1.56156	-0.626185
chr15	+	79963584	79992131	ENSMUST00000023050_ENSMUSG00000022414	Tab1	7.78802	5.04576	-0.626185
chr11	-	106172655	106176076	ENSMUST00000044228_ENSMUSG00000040592	Cd79b	2.03116	1.31596	-0.626184
chr7	-	25086723	25101685	ENSMUST00000108436_ENSMUSG00000074282	Zfp94	3.32198	2.15287	-0.625787
chr11	-	48675470	48685185	ENSMUST00000147151_ENSMUSG00000046879	Irgm1	0.768136	0.497896	-0.625515
chr19	+	10763305	10788909	ENSMUST00000087951_ENSMUSG00000048832	Vps37c	6.90846	4.47809	-0.625481
chr12	-	73174415	73186426	ENSMUST00000019862_ENSMUSG00000019718	2810055F11Rik	3.8163	2.47467	-0.624935
chr8	-	106875211	106876739	ENSMUST00000060171_ENSMUSG00000051554	Gm9853	22.1853	14.4006	-0.623478
chr11	+	114536745	114582291	ENSMUST00000045779_ENSMUSG00000034714	Ttyh2	10.6345	6.90336	-0.623385
chr8	+	121868438	121872827	ENSMUST00000034300_ENSMUSG00000031839	Hsbp1	55.3764	35.9499	-0.623284
chrX	-	141880968	141939724	ENSMUST00000112835_ENSMUSG00000041688	Amot	2.58838	1.68062	-0.623055
chr5	-	138714883	138721233	ENSMUST00000161827_ENSMUSG00000029510	Gpc2	8.50318	5.52185	-0.622851
chr6	-	28366091	28378390	ENSMUST00000090511_ENSMUSG00000029708	Gcc1	4.98595	3.23883	-0.622394
chrX	-	162937744	162956499	ENSMUST00000112188_ENSMUSG00000051224	Tceanc	3.64728	2.37016	-0.621836
chr18	-	10482680	10483544	ENSMUST00000096582_ENSMUSG00000071868	Gm10349	0.713947	0.464128	-0.621295
chr10	-	61731603	61842656	ENSMUST00000099691_ENSMUSG00000037012	Hk1	40.7572	26.4985	-0.621143
chr1	+	167693877	167705439	ENSMUST00000111432_ENSMUSG00000040713	Creg1	9.28334	6.03899	-0.620336
chr15	-	3932036	3945752	ENSMUST00000046633_ENSMUSG00000041935	AW549877	23.4877	15.2861	-0.619682
chr10	+	59465587	59562734	ENSMUST00000050516_ENSMUSG00000044475	Ascc1	42.9132	27.9301	-0.619603
chr12	+	17697620	17798732	ENSMUST00000071858_ENSMUSG00000071379	Hpcal1	38.5091	25.0644	-0.619561
chr2	+	119853219	119868769	ENSMUST00000044675_ENSMUSG00000033852	Pla2g4b	11.9819	7.80037	-0.619244
chr10	+	79758722	79781008	ENSMUST00000105359_ENSMUSG00000020135	Apc2	0.770511	0.50162	-0.619222
chr4	-	141658305	141795316	ENSMUST00000155023_ENSMUSG00000040606	Kazn	33.6363	21.9016	-0.618979
chr10	+	110943342	110945705	ENSMUST00000164773_ENSMUSG00000020205	Phlda1	5.03429	3.27892	-0.618568
chr8	-	4259731	4275913	ENSMUST00000003029_ENSMUSG00000002949	Timm44	52.7905	34.3984	-0.617937
chr9	-	63800883	63869866	ENSMUST00000041029_ENSMUSG00000036867	Smad6	3.50389	2.28348	-0.617725
chr1	-	71632094	71699774	ENSMUST00000097700_ENSMUSG00000026193	Fn1	201.694	131.469	-0.617448
chr7	-	133938748	133944265	ENSMUST00000032934_ENSMUSG00000030695	Aldoa	1443.73	941.091	-0.617395
chr17	+	34340472	34353266	ENSMUST00000025197_ENSMUSG00000024339	Tap2	1.61906	1.05546	-0.617281
chr5	-	138172111	138182835	ENSMUST00000118326_ENSMUSG00000045348	6430598A04Rik	4.32177	2.81888	-0.616502
chr16	-	17572111	17577091	ENSMUST00000172164_ENSMUSG00000022756	Slc7a4	1.9536	1.27512	-0.615499
chr1	-	134886422	134921943	ENSMUST00000112313_ENSMUSG00000054387	Mdm4	62.9501	41.0953	-0.615236
chr8	-	114435918	114457691	ENSMUST00000034429_ENSMUSG00000031951	Tmem231	20.2399	13.2134	-0.615197
chr14	-	118881914	119105441	ENSMUST00000036554_ENSMUSG00000032849	Abcc4	35.4133	23.1205	-0.615115
chr6	+	136556350	136559373	ENSMUST00000066689_ENSMUSG00000053935	Atf7ip	18.9009	12.3433	-0.61473
chr6	-	85419568	85452988	ENSMUST00000159062_ENSMUSG00000047013	Fbxo41	0.740604	0.483733	-0.61449
chr10	-	126962529	126971615	ENSMUST00000059904_ENSMUSG00000040258	Nxph4	3.77956	2.46971	-0.613874
chr4	-	33332398	33377138	ENSMUST00000049357_ENSMUSG00000040128	Pnrc1	34.2517	22.3899	-0.613325
chr9	-	106055188	106060469	ENSMUST00000036382_ENSMUSG00000020258	Glyctk	2.14729	1.40399	-0.612979
chr8	-	98243351	98331366	ENSMUST00000098473_ENSMUSG00000036550	Cnot1	103.731	67.8397	-0.61265
chr10	-	116342837	116387436	ENSMUST00000166934_ENSMUSG00000064181	Rab3ip	20.4561	13.3825	-0.612177
chr4	+	140834354	140835709	ENSMUST00000142429_ENSMUSG00000085395	Gm13056	0.965245	0.631475	-0.61217
chr18	+	35713064	35717970	ENSMUST00000166243_ENSMUSG00000090430	Snhg4	17.6342	11.5397	-0.611763
chr19	-	47575528	47611528	ENSMUST00000086929_ENSMUSG00000042694	Obfc1	13.816	9.0444	-0.61124
chr3	+	104591929	104597377	ENSMUST00000002303_ENSMUSG00000002233	Rhoc	33.7125	22.075	-0.610871
chr17	-	47825466	47829415	ENSMUST00000113299_ENSMUSG00000079444	Prickle4	0.841618	0.551137	-0.610756
chr8	+	109555122	109569655	ENSMUST00000034388_ENSMUSG00000031913	Vps4a	21.1967	13.8881	-0.609989
chr13	-	91074954	91363592	ENSMUST00000022119_ENSMUSG00000021619	Atg10	2.79022	1.82853	-0.609692
chr1	-	58468844	58480910	ENSMUST00000034868_ENSMUSG00000026034	Clk1	92.9152	60.927	-0.608833
chr3	-	95100018	95111098	ENSMUST00000107183_ENSMUSG00000015702	Anxa9	0.789197	0.517634	-0.608454
chr17	+	26698434	26793876	ENSMUST00000167662_ENSMUSG00000001576	Ergic1	69.2411	45.4187	-0.608344
chr9	+	111174349	111181593	ENSMUST00000060711_ENSMUSG00000046785	Epm2aip1	5.73038	3.7598	-0.607973
chr8	-	112195222	112217194	ENSMUST00000034164_ENSMUSG00000031729	2400003C14Rik	33.2301	21.807	-0.607697
chr19	+	5050808	5057071	ENSMUST00000025818_ENSMUSG00000024883	Rin1	1.76776	1.16028	-0.607454
chr5	+	104954754	104983230	ENSMUST00000170099_ENSMUSG00000090739	D930016D06Rik	3.98438	2.61568	-0.60717
chr19	+	3323301	3385732	ENSMUST00000025835_ENSMUSG00000024900	Cpt1a	21.0247	13.8028	-0.607124
chr4	+	106583306	106722299	ENSMUST00000150915_ENSMUSG00000061887	Ssbp3	52.5747	34.5185	-0.606998
chr2	-	44419932	44783177	ENSMUST00000112810_ENSMUSG00000036890	Gtdc1	10.9849	7.21325	-0.606795
chr9	+	48793490	48850622	ENSMUST00000047349_ENSMUSG00000032267	Usp28	106.502	69.9484	-0.606516
chr9	-	8021672	8042823	ENSMUST00000065291_ENSMUSG00000053070	9230110C19Rik	4.80218	3.155	-0.60605
chr5	+	48786812	48805533	ENSMUST00000176521_ENSMUSG00000093459	5730480H06Rik	1.08432	0.712755	-0.605311
chr1	+	75188709	75195955	ENSMUST00000073236_ENSMUSG00000026199	Ankzf1	15.9234	10.4687	-0.60507
chr5	+	107924917	108009615	ENSMUST00000112672_ENSMUSG00000044060	A830010M20Rik	2.9408	1.93344	-0.605034
chr13	+	73870542	73954191	ENSMUST00000068263_ENSMUSG00000017756	Slc12a7	41.3081	27.1611	-0.604882
chr5	-	122773232	122804242	ENSMUST00000117263_ENSMUSG00000038569	Rad9b	5.58293	3.67097	-0.604863
chr17	-	7109030	7153070	ENSMUST00000115754_ENSMUSG00000023806	Rsph3b	0.836353	0.550043	-0.604568
chr2	-	157421319	157423056	ENSMUST00000131365_ENSMUSG00000087547	2410019O14Rik	18.4531	12.1363	-0.60453
chr14	+	28435614	29291721	ENSMUST00000090302_ENSMUSG00000040640	Erc2	1.54001	1.01322	-0.603988
chr5	-	5664831	5694578	ENSMUST00000164219_ENSMUSG00000015653	Steap2	5.55204	3.65294	-0.60396
chr8	-	113972684	114046007	ENSMUST00000038193_ENSMUSG00000031959	Wdr59	17.3234	11.402	-0.60343
chr10	+	127936420	127941298	ENSMUST00000151955_ENSMUSG00000085446	A430046D13Rik	0.709126	0.466791	-0.603267
chr1	+	173200459	173207027	ENSMUST00000064272_ENSMUSG00000052423	B4galt3	29.0554	19.1263	-0.603249
chr2	-	26965900	26998011	ENSMUST00000151224_ENSMUSG00000009216	Fam163b	1.23106	0.810482	-0.603051
chr1	-	156943497	156946766	ENSMUST00000055322_ENSMUSG00000056708	Ier5	2.15846	1.42179	-0.602299
chr16	-	84954685	85173952	ENSMUST00000168608_ENSMUSG00000022892	App	11.4244	7.53006	-0.601379
chr7	+	90780469	90801637	ENSMUST00000075418_ENSMUSG00000046027	Stard5	7.06568	4.6572	-0.601367
chr9	-	58064986	58097593	ENSMUST00000041209_ENSMUSG00000036986	Pml	72.5507	47.8362	-0.600885
chr6	-	125173951	125181878	ENSMUST00000043422_ENSMUSG00000038213	Tapbpl	0.749153	0.494364	-0.599687
chr14	+	56210545	56222530	ENSMUST00000019443_ENSMUSG00000047098	Rnf31	26.8749	17.7364	-0.599547
chr2	-	180753085	180778251	ENSMUST00000108851_ENSMUSG00000027577	Chrna4	1.10382	0.728561	-0.599388
chr7	-	34987141	35015300	ENSMUST00000038027_ENSMUSG00000036427	Gpi1	202.24	133.531	-0.598896
chr1	+	36568712	36585082	ENSMUST00000001166_ENSMUSG00000001138	Cnnm3	14.2119	9.38639	-0.598458
chr19	+	46409777	46413028	ENSMUST00000169523_ENSMUSG00000091234	Gm17393	1.17514	0.776295	-0.59815
chr13	+	48356796	48359405	ENSMUST00000021810_ENSMUSG00000021379	Id4	1.75341	1.15839	-0.598047
chr15	-	79358137	79377171	ENSMUST00000054014_ENSMUSG00000055065	Ddx17	112.053	74.072	-0.597175
chr11	-	120404202	120411041	ENSMUST00000135515_ENSMUSG00000061111	Fam195b	24.9961	16.5256	-0.597004
chr13	+	22127690	22128168	ENSMUST00000110455_ENSMUSG00000062727	Hist1h2bk	4.12723	2.72925	-0.596671
chr9	-	42062260	42072383	ENSMUST00000052725_ENSMUSG00000032018	Sc5d	8.14041	5.38592	-0.595909
chr7	+	52955213	52960052	ENSMUST00000003360_ENSMUSG00000003273	Car11	8.89836	5.88849	-0.59564
chr3	+	65332332	65359067	ENSMUST00000047906_ENSMUSG00000034640	Tiparp	20.4809	13.557	-0.595244
chr2	-	91051729	91077139	ENSMUST00000152277_ENSMUSG00000002109	Ddb2	6.81519	4.51141	-0.595174
chr10	+	127707629	127729905	ENSMUST00000164569_ENSMUSG00000040033	Stat2	14.4329	9.55996	-0.594289
chr14	+	47380216	47391200	ENSMUST00000067426_ENSMUSG00000037628	Cdkn3	6.30446	4.17824	-0.593476
chr18	-	75098976	75120917	ENSMUST00000066532_ENSMUSG00000053846	Lipg	1.37344	0.9103	-0.593378
chr11	-	97943868	98011717	ENSMUST00000075071_ENSMUSG00000020883	Fbxl20	10.58	7.01246	-0.59335
chr8	+	119445640	119465403	ENSMUST00000034205_ENSMUSG00000031756	Cenpn	37.5785	24.9136	-0.592974
chr16	-	45746346	45953711	ENSMUST00000077934_ENSMUSG00000033149	Phldb2	2.73947	1.81641	-0.592808
chr19	+	6105782	6115792	ENSMUST00000044451_ENSMUSG00000054999	Naaladl1	2.18778	1.45074	-0.592678
chr5	+	138186958	138209678	ENSMUST00000100540_ENSMUSG00000029723	Tsc22d4	26.9058	17.8431	-0.592554
chr1	+	92895304	93025521	ENSMUST00000068116_ENSMUSG00000026305	Lrrfip1	10.6188	7.04292	-0.592379
chr12	+	113384446	113419957	ENSMUST00000128402_ENSMUSG00000021294	Kif26a	6.33039	4.20082	-0.591623
chr18	-	21285702	21458639	ENSMUST00000049260_ENSMUSG00000042680	Fam59a	4.21606	2.79833	-0.591329
chr18	-	34722290	34738769	ENSMUST00000079287_ENSMUSG00000035984	Nme5	0.749507	0.497484	-0.591293
chr14	-	51545745	51550531	ENSMUST00000160835_ENSMUSG00000035953	Tmem55b	91.5275	60.7521	-0.591273
chr14	+	52504517	52511543	ENSMUST00000047899_ENSMUSG00000004561	Mettl17	9.93575	6.59524	-0.591204
chr9	+	119311562	119342619	ENSMUST00000035093_ENSMUSG00000061393	Acvr2b	16.0682	10.6666	-0.591118
chr3	-	87483528	87483991	ENSMUST00000071536_ENSMUSG00000060209	Gm6570	0.902672	0.599301	-0.590921
chr9	-	63984951	64020911	ENSMUST00000034967_ENSMUSG00000032400	Zwilch	93.6707	62.2007	-0.590667
chr4	-	149270392	149329152	ENSMUST00000038562_ENSMUSG00000039911	Spsb1	6.70741	4.45699	-0.589686
chr16	+	92485981	92541488	ENSMUST00000162181_ENSMUSG00000022949	Clic6	0.769247	0.511293	-0.589297
chr10	+	81069015	81083448	ENSMUST00000126940_ENSMUSG00000074862	BC025920	1.34349	0.893116	-0.589064
chr11	+	3352368	3379834	ENSMUST00000136038_ENSMUSG00000034587	8430429K09Rik	2.05479	1.36614	-0.58888
chr3	+	96962700	96980497	ENSMUST00000090759_ENSMUSG00000028093	Acp6	87.2803	58.0551	-0.588233
chr16	+	77014314	77117024	ENSMUST00000023580_ENSMUSG00000022867	Usp25	4.63028	3.08264	-0.586932
chr17	+	46297981	46306319	ENSMUST00000024748_ENSMUSG00000023952	Gtpbp2	19.9532	13.2858	-0.586733
chr15	-	100333230	100382439	ENSMUST00000009877_ENSMUSG00000009733	Tfcp2	6.47803	4.31342	-0.586724
chr5	-	123583732	123591675	ENSMUST00000159072_ENSMUSG00000090086	AI480526	7.41868	4.94034	-0.586552
chr9	+	20673086	20678751	ENSMUST00000043911_ENSMUSG00000038884	A230050P20Rik	21.6455	14.4175	-0.586248
chr17	-	34669822	34684596	ENSMUST00000023469_ENSMUSG00000061728	Btnl7	1.76418	1.17538	-0.585873
chr18	+	70727843	70785785	ENSMUST00000074058_ENSMUSG00000024513	Mbd2	14.779	9.84691	-0.585803
chr8	-	97623732	97666440	ENSMUST00000169353_ENSMUSG00000031788	Kifc3	24.7432	16.4867	-0.585728
chr11	-	3603734	3763906	ENSMUST00000070552_ENSMUSG00000020435	Osbp2	1.2678	0.844776	-0.585681
chr1	-	33908897	33964661	ENSMUST00000062289_ENSMUSG00000042182	Bend6	1.71981	1.14601	-0.585633
chr6	-	18316547	18465338	ENSMUST00000090601_ENSMUSG00000000416	Cttnbp2	0.659244	0.439316	-0.585551
chr8	+	126755291	126869624	ENSMUST00000034458_ENSMUSG00000089704	Galnt2	20.4576	13.635	-0.585322
chr5	+	135499352	135526970	ENSMUST00000005509_ENSMUSG00000007207	Stx1a	6.4701	4.3134	-0.584965
chr1	-	52220292	52290076	ENSMUST00000114513_ENSMUSG00000026103	Gls	33.9288	22.6214	-0.584822
chrX	+	71550337	71557201	ENSMUST00000015435_ENSMUSG00000015291	Gdi1	75.7278	50.4935	-0.584727
chr18	-	61457790	61560085	ENSMUST00000075299_ENSMUSG00000033871	Ppargc1b	1.9447	1.29669	-0.584707
chr8	+	116159850	116166305	ENSMUST00000035777_ENSMUSG00000078908	Mon1b	8.64069	5.76313	-0.584293
chr13	-	97418922	97440891	ENSMUST00000022176_ENSMUSG00000021670	Hmgcr	62.5138	41.6999	-0.584131
chr18	-	35816344	35821840	ENSMUST00000025209_ENSMUSG00000024352	Spata24	3.16197	2.10969	-0.583794
chr11	-	28285685	28484324	ENSMUST00000093253_ENSMUSG00000032878	Ccdc85a	1.05598	0.704613	-0.583679
chr17	+	79315839	79320377	ENSMUST00000063817_ENSMUSG00000062691	1110001A16Rik	16.9827	11.3339	-0.583424
chr15	+	85036379	85116965	ENSMUST00000057410_ENSMUSG00000006369	Fbln1	48.8868	32.6329	-0.58312
chr8	-	107782186	107788509	ENSMUST00000034359_ENSMUSG00000031887	Tradd	6.62381	4.42387	-0.582355
chr5	+	22940259	23010053	ENSMUST00000094962_ENSMUSG00000029004	Mll5	6.05567	4.04534	-0.582027
chr11	-	62418386	62462025	ENSMUST00000057194_ENSMUSG00000046417	BC046404	5.37613	3.59173	-0.581891
chr2	-	153442669	153458517	ENSMUST00000071852_ENSMUSG00000056941	Commd7	8.5971	5.74426	-0.581728
chr14	+	33135205	33161006	ENSMUST00000022480_ENSMUSG00000021913	Ogdhl	51.7654	34.5882	-0.58171
chr10	-	76058507	76086375	ENSMUST00000001181_ENSMUSG00000020241	Col6a2	0.73319	0.490129	-0.581025
chr8	+	41392812	41471662	ENSMUST00000068999_ENSMUSG00000039478	Efha2	9.05862	6.05596	-0.580935
chr10	+	85484717	85514618	ENSMUST00000130320_ENSMUSG00000001786	Fbxo7	13.8519	9.26075	-0.580888
chr8	-	114234367	114267748	ENSMUST00000109137_ENSMUSG00000031955	Bcar1	31.9327	21.3494	-0.58084
chr7	-	4469907	4475831	ENSMUST00000098859_ENSMUSG00000035458	Tnni3	5.8831	3.93362	-0.580719
chr15	+	81977696	82035806	ENSMUST00000023100_ENSMUSG00000022463	Srebf2	87.0298	58.2031	-0.580415
chr11	+	119216871	119242393	ENSMUST00000050880_ENSMUSG00000039908	Slc26a11	3.80527	2.54498	-0.580343
chr10	+	79256317	79283641	ENSMUST00000046945_ENSMUSG00000035863	Palm	25.2693	16.9036	-0.580056
chr7	+	4967103	4970088	ENSMUST00000086349_ENSMUSG00000051184	Zfp524	5.63023	3.76713	-0.579726
chr19	-	5651185	5663707	ENSMUST00000163953_ENSMUSG00000056917	Sipa1	9.38082	6.27811	-0.579382
chr5	-	100462596	100468241	ENSMUST00000128187_ENSMUSG00000029328	Hnrpdl	121.29	81.1759	-0.579335
chr11	+	119254414	119348732	ENSMUST00000131035_ENSMUSG00000070327	Rnf213	12.915	8.64495	-0.57912
chr7	-	142881471	142908062	ENSMUST00000033310_ENSMUSG00000031004	Mki67	43.8366	29.3548	-0.578541
chr3	+	108926067	108971375	ENSMUST00000029477_ENSMUSG00000040322	Slc25a24	1.45343	0.973316	-0.578484
chr6	+	42214984	42232507	ENSMUST00000031895_ENSMUSG00000029863	Casp2	15.6131	10.4575	-0.578224
chrX	+	133125381	133202917	ENSMUST00000138047_ENSMUSG00000044550	Tceal3	0.628273	0.420843	-0.578109
chr11	-	119004359	119089813	ENSMUST00000036113_ENSMUSG00000039976	Tbc1d16	9.40701	6.30134	-0.578079
chr8	+	96333866	96493288	ENSMUST00000137202_ENSMUSG00000031748	Gnao1	3.66705	2.45698	-0.577733
chr10	-	60659860	60736186	ENSMUST00000092486_ENSMUSG00000059901	Adamts14	6.75073	4.52527	-0.577039
chr9	-	66362444	66440949	ENSMUST00000127569_ENSMUSG00000032376	Usp3	19.4072	13.0117	-0.576786
chr5	+	108561933	108661966	ENSMUST00000047677_ENSMUSG00000056531	Ccdc18	5.70962	3.82816	-0.576743
chr10	+	18564877	18576879	ENSMUST00000019998_ENSMUSG00000019851	Perp	14.6442	9.81859	-0.576738
chr8	+	107850264	107859119	ENSMUST00000015000_ENSMUSG00000014856	Tmem208	34.9319	23.4214	-0.576717
chr7	+	25315667	25323618	ENSMUST00000049020_ENSMUSG00000041037	Irgq	4.82023	3.23218	-0.576596
chr1	-	153731654	153937450	ENSMUST00000044581_ENSMUSG00000032666	1700025G04Rik	4.21923	2.82976	-0.576297
chr2	-	127282234	127347830	ENSMUST00000028850_ENSMUSG00000079056	Kcnip3	4.32276	2.89989	-0.575957
chr5	-	138700886	138705274	ENSMUST00000167840_ENSMUSG00000091964	BC037034	3.83144	2.57088	-0.575626
chr2	-	94140924	94246846	ENSMUST00000055081_ENSMUSG00000027194	Ttc17	4.7062	3.1582	-0.575461
chr5	-	123000213	123064527	ENSMUST00000031426_ENSMUSG00000029469	Ift81	10.655	7.15095	-0.575324
chr3	+	7503426	7553848	ENSMUST00000051064_ENSMUSG00000043542	Fam164a	8.10399	5.43909	-0.575266
chr15	+	99125518	99147449	ENSMUST00000128352_ENSMUSG00000023007	Prpf40b	38.1879	25.6305	-0.575256
chr1	+	92100555	92113326	ENSMUST00000065587_ENSMUSG00000044337	Cxcr7	1.3155	0.883212	-0.574778
chr16	+	93884146	93906360	ENSMUST00000023666_ENSMUSG00000022945	Chaf1b	55.6438	37.36	-0.574727
chr8	+	23590763	23593802	ENSMUST00000108913_ENSMUSG00000078859	Gm17491	5.17347	3.4755	-0.573911
chr11	+	115685363	115717094	ENSMUST00000103032_ENSMUSG00000020782	Llgl2	48.2639	32.4252	-0.573832
chr7	-	19476232	19495764	ENSMUST00000098780_ENSMUSG00000074358	Ccdc61	23.9868	16.119	-0.573481
chr3	+	89063280	89070999	ENSMUST00000107462_ENSMUSG00000042737	Dpm3	58.0109	38.9855	-0.573386
chr11	+	95584901	95588024	ENSMUST00000100534_ENSMUSG00000075596	B130006D01Rik	0.87721	0.589551	-0.573306
chr5	+	77086708	77302579	ENSMUST00000128112_ENSMUSG00000036377	C530008M17Rik	2.09111	1.40584	-0.572843
chr3	+	40650892	40742060	ENSMUST00000108078_ENSMUSG00000037818	3110057O12Rik	2.17798	1.46427	-0.572814
chr1	+	174191772	174249972	ENSMUST00000139528_ENSMUSG00000038034	Igsf8	28.4058	19.0992	-0.572673
chr8	-	125728164	125736660	ENSMUST00000000759_ENSMUSG00000000743	Chmp1a	44.1434	29.6832	-0.57255
chr4	-	117604759	117807519	ENSMUST00000030263_ENSMUSG00000028538	St3gal3	11.2105	7.53912	-0.572377
chr11	+	68908719	68923462	ENSMUST00000101004_ENSMUSG00000020893	Per1	12.664	8.51749	-0.572232
chr15	+	25773019	25903442	ENSMUST00000022881_ENSMUSG00000022270	Fam134b	6.06827	4.08155	-0.572167
chr11	-	77694117	77707598	ENSMUST00000017597_ENSMUSG00000017453	Pipox	53.1119	35.7282	-0.571971
chr4	-	132337758	132352302	ENSMUST00000045154_ENSMUSG00000037731	BC013712	1.16259	0.782157	-0.571815
chr2	+	158201374	158211881	ENSMUST00000109488_ENSMUSG00000044349	Snhg11	13.9415	9.38113	-0.571553
chr12	-	99914951	99975615	ENSMUST00000085116_ENSMUSG00000021009	Ptpn21	5.65937	3.8083	-0.571493
chr2	+	148506759	148518685	ENSMUST00000028928_ENSMUSG00000027439	Gzf1	13.6346	9.17541	-0.571432
chr2	-	25438538	25464041	ENSMUST00000058137_ENSMUSG00000015087	B230208H17Rik	46.9549	31.6024	-0.571241
chr3	+	30993980	31021499	ENSMUST00000118470_ENSMUSG00000027660	Skil	33.7716	22.7351	-0.570887
chr8	+	123192190	123198109	ENSMUST00000034276_ENSMUSG00000031818	Cox4i1	756.812	509.712	-0.570253
chr2	+	172171065	172181249	ENSMUST00000028995_ENSMUSG00000027495	2010011I20Rik	3.30868	2.2285	-0.570184
chr8	+	87560814	87581482	ENSMUST00000093360_ENSMUSG00000031691	Tnpo2	78.3419	52.7658	-0.570181
chr10	-	114807022	114821491	ENSMUST00000020346_ENSMUSG00000020137	Thap2	1.83614	1.23677	-0.570098
chr11	+	116704592	116715577	ENSMUST00000106370_ENSMUSG00000090266	1110005A03Rik	20.9887	14.1394	-0.569886
chr12	+	113858258	113879565	ENSMUST00000021726_ENSMUSG00000011148	Adssl1	5.27155	3.55138	-0.569849
chrX	-	75694952	75829235	ENSMUST00000114025_ENSMUSG00000047996	Prrg1	0.893863	0.602341	-0.569472
chr2	+	29643779	29653263	ENSMUST00000028137_ENSMUSG00000026798	Coq4	19.374	13.057	-0.569294
chr11	-	60012591	60036083	ENSMUST00000108737_ENSMUSG00000020538	Srebf1	50.7846	34.2266	-0.569273
chr11	+	69814097	69823613	ENSMUST00000019362_ENSMUSG00000020888	Dvl2	53.9533	36.3627	-0.569251
chr19	+	59396806	59397274	ENSMUST00000086764_ENSMUSG00000067038	Rps12-ps3	59.1697	39.8999	-0.568473
chr12	+	70298198	70300855	ENSMUST00000169974_ENSMUSG00000090687	9330151L19Rik	0.965505	0.651093	-0.56842
chr14	-	54989128	55032856	ENSMUST00000171812_ENSMUSG00000000958	Slc7a7	41.7058	28.1306	-0.568106
chr9	+	45127183	45155664	ENSMUST00000034597_ENSMUSG00000037129	Tmprss13	2.29394	1.54742	-0.567965
chr3	-	87726827	87734505	ENSMUST00000005016_ENSMUSG00000004896	Rrnad1	7.17591	4.84153	-0.567699
chr2	+	94246308	94251839	ENSMUST00000152313_ENSMUSG00000045464	2810002D19Rik	1.51554	1.02301	-0.567005
chr2	-	65920823	65963051	ENSMUST00000028378_ENSMUSG00000026994	Galnt3	1.53495	1.03622	-0.566861
chr8	+	112741860	112748389	ENSMUST00000056972_ENSMUSG00000046441	Ftsjd1	5.24199	3.53974	-0.56647
chr5	+	124423637	124453220	ENSMUST00000000939_ENSMUSG00000000915	Hip1r	9.27097	6.26188	-0.566125
chr16	+	36828471	36872807	ENSMUST00000146272_ENSMUSG00000022837	Iqcb1	16.6674	11.2578	-0.56611
chr3	-	30523189	30546791	ENSMUST00000029252_ENSMUSG00000027702	Lrrc34	25.0728	16.9464	-0.565142
chr10	+	127814175	127845760	ENSMUST00000014642_ENSMUSG00000014498	Ankrd52	9.49619	6.4193	-0.564933
chr1	-	132950281	132994144	ENSMUST00000016672_ENSMUSG00000016528	Mapkapk2	15.2102	10.2824	-0.564857
chr8	+	124114368	124121947	ENSMUST00000034270_ENSMUSG00000031812	Map1lc3b	75.4238	50.9919	-0.564752
chr11	-	74719861	74739450	ENSMUST00000065211_ENSMUSG00000001323	Srr	2.62802	1.77692	-0.564597
chr10	-	127931213	127935741	ENSMUST00000026428_ENSMUSG00000039824	Myl6b	11.1725	7.55439	-0.564563
chr11	-	107593671	107655871	ENSMUST00000021066_ENSMUSG00000020723	Cacng4	1.14358	0.773508	-0.564063
chr13	-	112536636	112599201	ENSMUST00000109267_ENSMUSG00000021754	Map3k1	13.2747	8.97964	-0.563952
chr7	-	52558002	52589150	ENSMUST00000107784_ENSMUSG00000038260	Trpm4	7.52648	5.09189	-0.563773
chr5	+	65590935	65651654	ENSMUST00000041892_ENSMUSG00000037890	Wdr19	4.40085	2.97837	-0.563257
chr10	+	38853829	38870864	ENSMUST00000019991_ENSMUSG00000019845	Tube1	6.9735	4.72029	-0.563007
chr10	+	79389788	79417763	ENSMUST00000019708_ENSMUSG00000019564	Arid3a	8.27969	5.60522	-0.562806
chr6	+	13019759	13039269	ENSMUST00000124234_ENSMUSG00000029571	Tmem106b	11.5299	7.8069	-0.562554
chr10	-	82082596	82085941	ENSMUST00000176200_ENSMUSG00000063320	1190007I07Rik	10.1308	6.86043	-0.562377
chr4	+	125964037	125991574	ENSMUST00000070132_ENSMUSG00000056174	Col8a2	0.640189	0.433809	-0.561438
chr15	+	84154456	84173408	ENSMUST00000127551_ENSMUSG00000022439	Parvg	0.705154	0.477928	-0.561144
chr1	-	90155690	90174208	ENSMUST00000100097_ENSMUSG00000044783	Hjurp	87.1706	59.0951	-0.560803
chr7	+	51827802	51842232	ENSMUST00000002274_ENSMUSG00000002204	Napsa	1.50003	1.01704	-0.560615
chr11	+	69830587	69859034	ENSMUST00000108589_ENSMUSG00000020886	Dlg4	9.53597	6.4664	-0.560417
chr8	-	124978106	124984592	ENSMUST00000006762_ENSMUSG00000006587	Snai3	6.21617	4.21575	-0.560237
chr7	-	134250628	134265740	ENSMUST00000032912_ENSMUSG00000030674	Qprt	11.2853	7.65394	-0.56017
chr8	+	128519002	128554583	ENSMUST00000046765_ENSMUSG00000033998	Kcnk1	14.433	9.78914	-0.560117
chr4	+	155484091	155501374	ENSMUST00000072554_ENSMUSG00000059939	9430015G10Rik	45.4741	30.8447	-0.56002
chr9	+	59465091	59498086	ENSMUST00000050483_ENSMUSG00000025237	Parp6	6.4201	4.3555	-0.559756
chr10	+	20672391	20800234	ENSMUST00000105525_ENSMUSG00000019986	Ahi1	6.71442	4.55537	-0.559693
chr10	-	119520664	119550043	ENSMUST00000020449_ENSMUSG00000020228	Helb	31.7919	21.5736	-0.559395
chr2	+	180323950	180330541	ENSMUST00000029087_ENSMUSG00000049401	Ogfr	13.2208	8.97299	-0.559151
chr2	+	32207847	32235746	ENSMUST00000113334_ENSMUSG00000039205	Ciz1	20.1238	13.6635	-0.558577
chr14	+	54878907	54888829	ENSMUST00000041197_ENSMUSG00000040997	Abhd4	32.1393	21.8223	-0.558534
chr3	+	129604343	129617021	ENSMUST00000029626_ENSMUSG00000027997	Casp6	7.72294	5.24408	-0.55846
chr11	+	50050511	50102341	ENSMUST00000129438_ENSMUSG00000085364	Gm16641	1.08448	0.73662	-0.558006
chr12	+	3365132	3406494	ENSMUST00000020999_ENSMUSG00000020668	Kif3c	7.48268	5.08267	-0.557969
chr19	+	3935186	3949340	ENSMUST00000162708_ENSMUSG00000036908	Unc93b1	4.68661	3.18496	-0.55727
chrX	+	59540317	59545253	ENSMUST00000051414_ENSMUSG00000045330	4933402E13Rik	1.78137	1.21074	-0.557103
chr5	-	110165009	110180905	ENSMUST00000112547_ENSMUSG00000072762	4930522L14Rik	8.69846	5.91283	-0.556911
chr3	-	51192337	51200660	ENSMUST00000038154_ENSMUSG00000037161	4930583H14Rik	10.2062	6.9388	-0.556688
chr19	+	29038410	29041288	ENSMUST00000045674_ENSMUSG00000040105	Ppapdc2	1.42948	0.972189	-0.556179
chr17	+	7374464	7507662	ENSMUST00000024575_ENSMUSG00000023809	Rps6ka2	13.0068	8.84637	-0.556107
chr19	-	57107223	57389401	ENSMUST00000079360_ENSMUSG00000025085	Ablim1	4.37854	2.97824	-0.555989
chr8	+	108129129	108146094	ENSMUST00000043531_ENSMUSG00000038604	Fam65a	13.8709	9.43953	-0.555276
chr2	-	94092036	94104915	ENSMUST00000129661_ENSMUSG00000075020	E530001K10Rik	0.646436	0.439956	-0.555149
chr7	-	16857363	16859041	ENSMUST00000169612_ENSMUSG00000091811	Prr24	1.81492	1.23549	-0.554819
chr1	-	172232799	172519992	ENSMUST00000161221_ENSMUSG00000038473	Nos1ap	1.15022	0.783121	-0.554598
chr16	-	15889320	16146944	ENSMUST00000169953_ENSMUSG00000041974	2310008H04Rik	24.1283	16.4286	-0.554517
chr7	+	134072393	134089145	ENSMUST00000032924_ENSMUSG00000030685	Kctd13	20.3452	13.8572	-0.554056
chr19	-	10138654	10175993	ENSMUST00000025567_ENSMUSG00000024665	Fads2	34.1594	23.2666	-0.554022
chrX	-	71518556	71527676	ENSMUST00000019232_ENSMUSG00000019088	Dnase1l1	2.01659	1.37375	-0.5538
chr10	-	24888896	25027676	ENSMUST00000175979_ENSMUSG00000039166	Akap7	9.3534	6.37383	-0.55333
chr13	+	8884747	8891697	ENSMUST00000169314_ENSMUSG00000058258	Idi1	7.04726	4.80288	-0.553164
chr15	-	100444571	100445541	ENSMUST00000165107_ENSMUSG00000090611	C330013E15Rik	0.705362	0.48083	-0.552835
chr9	-	37083420	37155977	ENSMUST00000037275_ENSMUSG00000034303	Ccdc15	2.42895	1.65577	-0.552828
chr7	-	139427463	139508911	ENSMUST00000077472_ENSMUSG00000030930	Chst15	0.771817	0.526143	-0.552803
chr14	-	56357859	56364527	ENSMUST00000002403_ENSMUSG00000002332	Dhrs1	23.4253	15.9713	-0.552586
chr8	-	72616984	72644772	ENSMUST00000002412_ENSMUSG00000002341	Ncan	3.28812	2.24233	-0.552264
chr7	-	147282669	147288340	ENSMUST00000120034_ENSMUSG00000025466	1810014F10Rik	10.4447	7.12403	-0.552011
chr9	-	37410886	37421199	ENSMUST00000002013_ENSMUSG00000001948	Spa17	1.18302	0.806966	-0.551889
chr13	-	12531682	12557211	ENSMUST00000124888_ENSMUSG00000057554	Lgals8	4.11048	2.80395	-0.551848
chr11	+	68901992	68905886	ENSMUST00000021273_ENSMUSG00000020894	Vamp2	12.9995	8.86915	-0.551594
chr19	+	6094419	6098233	ENSMUST00000113537_ENSMUSG00000079472	Gm550	0.950708	0.648919	-0.550964
chr10	+	114822015	114869828	ENSMUST00000168293_ENSMUSG00000034163	Zfc3h1	20.4413	13.9539	-0.550815
chr7	-	105199570	105268034	ENSMUST00000107128_ENSMUSG00000030761	Myo7a	1.69053	1.15423	-0.550537
chr14	-	67604076	67627714	ENSMUST00000111115_ENSMUSG00000022051	Bnip3l	30.647	20.9312	-0.550093
chr8	-	125766256	125778248	ENSMUST00000117643_ENSMUSG00000001062	1300018I17Rik	8.52851	5.82774	-0.549357
chr11	+	69659878	69665560	ENSMUST00000108632_ENSMUSG00000019461	Plscr3	6.95217	4.75127	-0.549151
chr10	+	59809599	59835432	ENSMUST00000105460_ENSMUSG00000020101	4632428N05Rik	0.859612	0.587869	-0.54819
chr1	+	142142793	142508640	ENSMUST00000119786_ENSMUSG00000052726	Kcnt2	0.636681	0.435434	-0.548118
chr8	-	122085879	122099100	ENSMUST00000036049_ENSMUSG00000034189	Hsdl1	10.7231	7.33454	-0.547944
chr13	+	120276748	120284312	ENSMUST00000176171_ENSMUSG00000074634	Gm7120	3.39783	2.32411	-0.547937
chr3	-	8928626	9004723	ENSMUST00000120143_ENSMUSG00000027506	Tpd52	80.1804	54.8529	-0.547684
chr5	+	115346943	115362243	ENSMUST00000171068_ENSMUSG00000029561	Oasl2	0.687775	0.47056	-0.547556
chr16	-	94719390	94748437	ENSMUST00000023615_ENSMUSG00000022898	Dscr3	25.0967	17.1723	-0.547412
chr2	+	166888434	166891362	ENSMUST00000125674_ENSMUSG00000074578	1500012F01Rik	135.626	92.8271	-0.547018
chr19	-	32197217	32463002	ENSMUST00000099514_ENSMUSG00000040451	Sgms1	21.1995	14.5122	-0.546761
chrX	-	138752536	138825078	ENSMUST00000112903_ENSMUSG00000031278	Acsl4	17.8615	12.2301	-0.546416
chr17	-	45797120	45823854	ENSMUST00000113523_ENSMUSG00000036026	Tmem63b	47.2861	32.3784	-0.546385
chrX	-	108683540	108810688	ENSMUST00000113422_ENSMUSG00000034551	Hdx	1.08537	0.743189	-0.546383
chr8	-	106878416	106919596	ENSMUST00000060162_ENSMUSG00000051578	Cmtm4	19.2814	13.2031	-0.546335
chr14	+	24889296	24889859	ENSMUST00000109467_ENSMUSG00000090381	Gm6158	173.797	119.014	-0.546265
chr11	-	119925744	119948141	ENSMUST00000106227_ENSMUSG00000039781	Azi1	16.828	11.5239	-0.546234
chr4	-	147283862	147310876	ENSMUST00000019199_ENSMUSG00000019055	Plod1	20.9996	14.3816	-0.546136
chr10	-	58909732	59079440	ENSMUST00000020312_ENSMUSG00000009647	Ccdc109a	13.2258	9.06384	-0.545158
chr6	+	7794842	7822047	ENSMUST00000040159_ENSMUSG00000042460	C1galt1	5.22476	3.58114	-0.544944
chr18	+	38578629	38624053	ENSMUST00000025293_ENSMUSG00000024425	Ndfip1	48.9396	33.5442	-0.544939
chr11	+	121098567	121117170	ENSMUST00000103015_ENSMUSG00000000056	Narf	11.2702	7.72489	-0.544927
chr11	+	75275041	75280178	ENSMUST00000149940_ENSMUSG00000085148	2210403K04Rik	1.33785	0.917064	-0.544823
chr11	+	69749298	69755107	ENSMUST00000018698_ENSMUSG00000018554	Ybx2	17.5953	12.0651	-0.544352
chr6	-	90353730	90378791	ENSMUST00000062750_ENSMUSG00000048794	Ccdc37	0.637766	0.43735	-0.544238
chr11	+	119352661	119372751	ENSMUST00000106244_ENSMUSG00000039850	A730011L01Rik	4.21472	2.89035	-0.544192
chr10	-	79843100	79850404	ENSMUST00000105350_ENSMUSG00000048696	Mex3d	22.0272	15.1074	-0.544034
chr11	-	86847369	86887564	ENSMUST00000020804_ENSMUSG00000061666	Gdpd1	1.33162	0.913349	-0.543948
chr13	-	97946287	97968312	ENSMUST00000022169_ENSMUSG00000021665	Hexb	57.0408	39.1369	-0.543466
chrX	-	92217846	92222021	ENSMUST00000096367_ENSMUSG00000071722	Spin4	0.730629	0.501302	-0.543459
chr4	+	98860625	98926478	ENSMUST00000030279_ENSMUSG00000028550	Atg4c	5.41657	3.71652	-0.543428
chr11	+	57917655	57932096	ENSMUST00000020822_ENSMUSG00000020515	Cnot8	64.8881	44.5248	-0.543346
chr2	-	37287688	37298641	ENSMUST00000067043_ENSMUSG00000050714	Zbtb26	4.29067	2.94492	-0.542976
chrX	-	151647675	151650992	ENSMUST00000026318_ENSMUSG00000025283	Sat1	59.731	41.0002	-0.542846
chr6	+	43215643	43239319	ENSMUST00000031750_ENSMUSG00000033542	Arhgef5	3.16346	2.17154	-0.542782
chr19	+	45063591	45077887	ENSMUST00000026225_ENSMUSG00000025207	Sema4g	6.19922	4.25686	-0.542297
chr10	+	79509911	79519184	ENSMUST00000144698_ENSMUSG00000075706	Gpx4	80.5089	55.3056	-0.541724
chr3	+	30894669	30951663	ENSMUST00000108249_ENSMUSG00000037643	Prkci	70.8125	48.6563	-0.541378
chr11	-	118162383	118217054	ENSMUST00000017610_ENSMUSG00000017466	Timp2	2.0107	1.38164	-0.541319
chr1	+	75356904	75365154	ENSMUST00000027409_ENSMUSG00000026208	Des	16.6371	11.4342	-0.541049
chr7	-	88927068	88934364	ENSMUST00000026092_ENSMUSG00000025102	3110040N11Rik	16.6614	11.4594	-0.539983
chr1	-	192869705	192886811	ENSMUST00000110893_ENSMUSG00000026632	Tatdn3	7.07614	4.8675	-0.539781
chr11	-	119204796	119216850	ENSMUST00000005173_ENSMUSG00000005043	Sgsh	1.30427	0.89731	-0.539566
chrX	-	50698185	50723679	ENSMUST00000096447_ENSMUSG00000023074	Mospd1	4.10641	2.82524	-0.539501
chr18	-	34504543	34533069	ENSMUST00000006027_ENSMUSG00000005873	Reep5	6.75736	4.6493	-0.539445
chr4	+	62220881	62364052	ENSMUST00000065870_ENSMUSG00000059810	Rgs3	4.23989	2.9174	-0.539344
chr2	+	155436948	155460043	ENSMUST00000092995_ENSMUSG00000074652	Myh7b	6.21114	4.27403	-0.539261
chrX	+	71638629	71699193	ENSMUST00000144947_ENSMUSG00000004221	Ikbkg	7.13494	4.91136	-0.538778
chr9	-	107953865	107985677	ENSMUST00000160249_ENSMUSG00000041528	Rnf123	13.6983	9.42994	-0.538681
chr4	+	43591587	43600359	ENSMUST00000107886_ENSMUSG00000028468	Rgp1	9.13584	6.28956	-0.538578
chr17	+	33226255	33243148	ENSMUST00000131722_ENSMUSG00000067424	Zfp563	2.42895	1.67255	-0.538286
chr8	+	72758125	72803814	ENSMUST00000164403_ENSMUSG00000036054	Sugp2	32.2281	22.1941	-0.538139
chr6	-	38237396	38249259	ENSMUST00000058524_ENSMUSG00000047749	Zc3hav1l	5.02166	3.45844	-0.538042
chr12	+	106923562	106941257	ENSMUST00000051934_ENSMUSG00000044715	4933433P14Rik	3.94566	2.71765	-0.537904
chr19	-	29077895	29078332	ENSMUST00000075049_ENSMUSG00000063754	Gm10136	1.53945	1.06038	-0.537831
chr17	-	27259608	27270861	ENSMUST00000025045_ENSMUSG00000024208	2900010M23Rik	101.297	69.7778	-0.537746
chr5	+	129602625	129710474	ENSMUST00000056617_ENSMUSG00000044017	Gpr133	1.47691	1.01766	-0.53733
chr9	-	14346410	14447973	ENSMUST00000160770_ENSMUSG00000013076	Amotl1	5.94785	4.09875	-0.537185
chr10	-	77449692	77472828	ENSMUST00000020522_ENSMUSG00000020277	Pfkl	173.628	119.664	-0.537011
chrX	-	71271931	71331029	ENSMUST00000100750_ENSMUSG00000031393	Mecp2	7.25062	4.99795	-0.536768
chr4	-	101019136	101028853	ENSMUST00000144604_ENSMUSG00000086782	E130102H24Rik	2.11283	1.45693	-0.536239
chr13	+	30751868	30803100	ENSMUST00000091672_ENSMUSG00000069255	Dusp22	3.0371	2.09488	-0.535827
chr7	-	107230621	107270075	ENSMUST00000032969_ENSMUSG00000030726	Pold3	38.1932	26.3524	-0.53538
chr2	+	121115336	121136568	ENSMUST00000094639_ENSMUSG00000027254	Mtap1a	4.23677	2.92339	-0.535323
chr17	+	27070072	27074835	ENSMUST00000073724_ENSMUSG00000024193	Phf1	3.78261	2.61064	-0.534981
chr5	-	139493260	139625955	ENSMUST00000026973_ENSMUSG00000025855	Prkar1b	2.14461	1.48029	-0.534838
chr7	+	51052947	51059192	ENSMUST00000085461_ENSMUSG00000064023	Klk8	16.2834	11.2421	-0.534485
chr2	-	25146701	25174707	ENSMUST00000114314_ENSMUSG00000026959	Grin1	6.78904	4.68732	-0.534444
chr5	-	20398846	20457640	ENSMUST00000036489_ENSMUSG00000039968	Rsbn1l	11.6372	8.03613	-0.534173
chr4	+	104829952	104905369	ENSMUST00000064139_ENSMUSG00000028517	Ppap2b	6.66435	4.60267	-0.533994
chr13	+	67274143	67284062	ENSMUST00000021997_ENSMUSG00000058900	Rsl1	2.73506	1.88952	-0.533549
chr6	-	125312678	125330811	ENSMUST00000042647_ENSMUSG00000038167	Plekhg6	2.50495	1.73086	-0.533297
chr11	+	94981403	94986610	ENSMUST00000092768_ENSMUSG00000001510	Dlx3	1.41881	0.980379	-0.533274
chr2	+	35111927	35163420	ENSMUST00000167857_ENSMUSG00000026879	Gsn	7.05394	4.87481	-0.533083
chr17	-	33466287	33495823	ENSMUST00000054072_ENSMUSG00000003929	Zfp81	5.79461	4.00474	-0.533004
chr9	+	89094217	89135064	ENSMUST00000138109_ENSMUSG00000066442	Mthfs	6.02563	4.16464	-0.53292
chr2	+	181572559	181592166	ENSMUST00000029116_ENSMUSG00000027589	Pcmtd2	12.1524	8.3996	-0.532848
chr1	+	63492465	63643089	ENSMUST00000114103_ENSMUSG00000025964	Adam23	50.9761	35.2362	-0.532763
chr9	-	48707319	48719204	ENSMUST00000003826_ENSMUSG00000032269	Htr3a	1.04277	0.721224	-0.531902
chr2	+	25036278	25038850	ENSMUST00000104999_ENSMUSG00000078202	Nrarp	3.73968	2.58656	-0.531877
chr11	+	69652016	69653120	ENSMUST00000133967_ENSMUSG00000070394	1810027O10Rik	77.2794	53.4582	-0.531671
chr15	-	79826330	79845238	ENSMUST00000000500_ENSMUSG00000000489	Pdgfb	4.33785	3.0008	-0.531632
chr16	-	5086384	5132574	ENSMUST00000035672_ENSMUSG00000039457	Ppl	2.23356	1.5453	-0.531461
chr8	-	126364731	126384109	ENSMUST00000034452_ENSMUSG00000031971	1700054N08Rik	7.20147	4.98378	-0.531051
chr2	+	164387913	164394010	ENSMUST00000146270_ENSMUSG00000017723	Wfdc2	23.737	16.4273	-0.531049
chr10	-	36853049	36858732	ENSMUST00000092584_ENSMUSG00000069662	Marcks	15.9335	11.0297	-0.530664
chr15	+	103070945	103074445	ENSMUST00000036004_ENSMUSG00000046434	Hnrnpa1	20.4781	14.1761	-0.530622
chr9	-	20422562	20449211	ENSMUST00000155301_ENSMUSG00000066892	Fbxl12	7.83421	5.42429	-0.530354
chr17	-	56418385	56429934	ENSMUST00000019726_ENSMUSG00000024197	Plin3	55.9649	38.7574	-0.530049
chr11	-	59597399	59601147	ENSMUST00000051493_ENSMUSG00000043648	Pld6	7.21495	4.99723	-0.529863
chr12	+	84861416	84882938	ENSMUST00000021645_ENSMUSG00000021222	Dcaf4	52.3707	36.2762	-0.529736
chr2	-	181041164	181049205	ENSMUST00000167054_ENSMUSG00000027581	Stmn3	6.29577	4.36168	-0.529498
chr6	+	72494385	72512977	ENSMUST00000071044_ENSMUSG00000056737	Capg	48.8211	33.8279	-0.52929
chr2	-	180882358	180891719	ENSMUST00000055990_ENSMUSG00000016349	Eef1a2	2.08334	1.44375	-0.529073
chr14	-	26531126	26588342	ENSMUST00000069180_ENSMUSG00000055538	Zcchc24	5.88897	4.08275	-0.528475
chr11	+	60349883	60372014	ENSMUST00000134770_ENSMUSG00000042650	Alkbh5	33.3516	23.123	-0.528431
chr2	+	154439033	154472557	ENSMUST00000081926_ENSMUSG00000059842	Zfp341	4.83892	3.35537	-0.528214
chr2	+	61416642	61492228	ENSMUST00000112502_ENSMUSG00000064289	Tank	6.20864	4.30555	-0.52808
chr17	-	59139041	59152795	ENSMUST00000025065_ENSMUSG00000024228	Nudt12	5.4192	3.75867	-0.52786
chr8	+	98200880	98239019	ENSMUST00000160964_ENSMUSG00000036564	Ndrg4	9.76936	6.77658	-0.527706
chr19	+	10257378	10271360	ENSMUST00000010807_ENSMUSG00000010663	Fads1	28.3999	19.7003	-0.527671
chr7	-	87495300	87516072	ENSMUST00000098346_ENSMUSG00000038886	Man2a2	5.98157	4.1501	-0.52738
chr6	-	31469488	31513981	ENSMUST00000026698_ENSMUSG00000025608	Podxl	18.5929	12.9039	-0.52695
chr3	-	101616999	101652882	ENSMUST00000061831_ENSMUSG00000044313	Mab21l3	1.99083	1.38195	-0.526665
chr8	+	109394142	109408466	ENSMUST00000034385_ENSMUSG00000031910	Has3	1.33582	0.927324	-0.526577
chr10	+	81841338	81843982	ENSMUST00000165906_ENSMUSG00000073427	Gm4924	4.39745	3.05312	-0.526386
chr10	+	79479398	79494217	ENSMUST00000099501_ENSMUSG00000035697	Hmha1	13.5302	9.39696	-0.525915
chr10	-	90452056	90545515	ENSMUST00000159110_ENSMUSG00000019979	Apaf1	16.6159	11.5443	-0.525388
chr3	+	95462643	95467099	ENSMUST00000037947_ENSMUSG00000038612	Mcl1	162.811	113.138	-0.525117
chr6	+	86145420	86225151	ENSMUST00000032066_ENSMUSG00000029999	Tgfa	2.68856	1.86866	-0.524826
chr10	-	9475345	9620877	ENSMUST00000038213_ENSMUSG00000019790	Stxbp5	2.75651	1.91592	-0.524808
chr7	+	52151449	52158001	ENSMUST00000071207_ENSMUSG00000011658	Fuz	7.18395	4.99349	-0.52473
chr8	-	113406363	113426359	ENSMUST00000041382_ENSMUSG00000033703	Fuk	13.638	9.48336	-0.524167
chr11	-	5772183	5778295	ENSMUST00000102922_ENSMUSG00000020471	Pold2	133.694	92.9665	-0.524154
chr9	+	107479258	107485174	ENSMUST00000112387_ENSMUSG00000010051	Hyal1	3.5525	2.47092	-0.523785
chr5	+	138220077	138221338	ENSMUST00000126126_ENSMUSG00000029725	Ppp1r35	27.453	19.0954	-0.52374
chr7	+	17578057	17582864	ENSMUST00000094805_ENSMUSG00000041117	Ccdc8	1.63273	1.13625	-0.523
chr13	+	58259015	58266052	ENSMUST00000051490_ENSMUSG00000050002	5133401N09Rik	5.24063	3.64785	-0.522696
chr7	-	20301993	20334922	ENSMUST00000075447_ENSMUSG00000062300	Pvrl2	50.0092	34.8265	-0.522009
chr7	-	52096395	52104445	ENSMUST00000047085_ENSMUSG00000038520	Tbc1d17	20.2922	14.1321	-0.521949
chr12	+	4850109	4863731	ENSMUST00000053034_ENSMUSG00000051721	BC068281	6.80593	4.74066	-0.521703
chr6	-	82980928	82983465	ENSMUST00000089651_ENSMUSG00000068335	Dok1	2.69094	1.87475	-0.521412
chr3	-	41292726	41297114	ENSMUST00000169830_ENSMUSG00000091878	C430002E04Rik	6.44823	4.49296	-0.521235
chr7	+	28258787	28262378	ENSMUST00000068641_ENSMUSG00000055200	Sertad3	8.4899	5.91571	-0.521195
chr17	+	36131449	36175386	ENSMUST00000174384_ENSMUSG00000092254	A930015D03Rik	2.44007	1.7028	-0.51901
chr2	-	127617124	127618224	ENSMUST00000135091_ENSMUSG00000051319	1500011K16Rik	10.7588	7.509	-0.518824
chr8	+	107821563	107829269	ENSMUST00000015003_ENSMUSG00000014859	E2f4	147.185	102.729	-0.518793
chr7	-	52308983	52318047	ENSMUST00000107833_ENSMUSG00000007837	Prrg2	5.3773	3.75401	-0.518448
chr15	+	89284344	89294899	ENSMUST00000023291_ENSMUSG00000022619	Mapk8ip2	3.7849	2.64262	-0.518288
chr13	+	38243197	38290446	ENSMUST00000127906_ENSMUSG00000054889	Dsp	5.91196	4.12856	-0.517996
chr14	-	20383023	20404357	ENSMUST00000170694_ENSMUSG00000079354	Gm2237	3.03825	2.12221	-0.517673
chr18	+	32322743	32396405	ENSMUST00000096575_ENSMUSG00000024383	Map3k2	1.97831	1.38196	-0.517549
chr12	+	72410871	72421094	ENSMUST00000061273_ENSMUSG00000044548	Dact1	4.10443	2.86741	-0.517433
chr11	-	101832457	101848327	ENSMUST00000107172_ENSMUSG00000003518	Dusp3	9.83156	6.86891	-0.51734
chrX	-	34354766	34357180	ENSMUST00000170210_ENSMUSG00000090647	2310010G23Rik	3.04231	2.12639	-0.516758
chr9	+	122797589	122805242	ENSMUST00000063980_ENSMUSG00000063488	Zfp167	1.34057	0.937012	-0.516709
chr18	+	68092911	68415203	ENSMUST00000063775_ENSMUSG00000024544	D18Ertd653e	1.35547	0.947603	-0.516436
chr13	-	23444972	23461077	ENSMUST00000050101_ENSMUSG00000046351	Zfp322a	15.674	10.9582	-0.516364
chr7	+	31742428	31746638	ENSMUST00000164188_ENSMUSG00000091324	Gm4673	0.620917	0.434103	-0.516361
chr14	-	27732174	27784418	ENSMUST00000036570_ENSMUSG00000040760	Appl1	14.386	10.0578	-0.516351
chr9	+	37015918	37030795	ENSMUST00000034632_ENSMUSG00000032121	Tmem218	5.21908	3.64955	-0.516075
chr14	-	55725667	55735772	ENSMUST00000022819_ENSMUSG00000022208	Jph4	3.39502	2.37426	-0.515939
chr11	+	120582784	120585283	ENSMUST00000018156_ENSMUSG00000018012	Rac3	14.9788	10.4765	-0.515761
chr6	+	107479779	107520204	ENSMUST00000049285_ENSMUSG00000034648	Lrrn1	1.10967	0.77648	-0.515113
chr11	-	95371159	95375884	ENSMUST00000058866_ENSMUSG00000046719	Nxph3	1.49005	1.04285	-0.514827
chr6	+	135015669	135034727	ENSMUST00000050104_ENSMUSG00000046733	Gprc5a	8.74148	6.11815	-0.514783
chr10	+	117578843	117606053	ENSMUST00000020437_ENSMUSG00000020212	Mdm1	11.5064	8.05357	-0.514731
chr1	-	191704371	191746242	ENSMUST00000027897_ENSMUSG00000026603	Smyd2	15.0573	10.5403	-0.514549
chr8	+	113618530	113660974	ENSMUST00000135302_ENSMUSG00000033624	Pdpr	7.14445	5.00203	-0.51431
chr11	+	68829413	68849975	ENSMUST00000108667_ENSMUSG00000020898	1500010J02Rik	90.2146	63.1665	-0.514203
chr5	-	24368562	24606460	ENSMUST00000030784_ENSMUSG00000028944	Prkag2	10.6446	7.45356	-0.514121
chr2	-	156821001	156832890	ENSMUST00000103129_ENSMUSG00000027635	Dsn1	18.1412	12.7046	-0.513915
chr7	-	20488927	20506509	ENSMUST00000043517_ENSMUSG00000040511	Pvr	10.6709	7.47408	-0.513709
chr4	+	62021761	62052803	ENSMUST00000084526_ENSMUSG00000066150	Slc31a1	21.5449	15.091	-0.513657
chr13	-	67527195	67552560	ENSMUST00000057241_ENSMUSG00000069206	Zfp874a	3.22915	2.26187	-0.513642
chr17	+	27194249	27259168	ENSMUST00000049308_ENSMUSG00000042644	Itpr3	14.2783	10.0025	-0.513475
chr1	+	154802231	154966390	ENSMUST00000043313_ENSMUSG00000042751	Nmnat2	9.10827	6.38079	-0.513442
chr9	+	20447762	20451584	ENSMUST00000129414_ENSMUSG00000084786	Ubl5	183.254	128.411	-0.513069
chr10	+	98570793	98575881	ENSMUST00000161240_ENSMUSG00000090035	Galnt4	0.835389	0.585726	-0.512222
chr15	+	31154140	31204093	ENSMUST00000044524_ENSMUSG00000039168	Dap	8.428	5.90952	-0.512148
chr5	-	144955311	144984484	ENSMUST00000085701_ENSMUSG00000066621	Tecpr1	7.51616	5.27151	-0.511781
chr5	-	125497523	125659589	ENSMUST00000125053_ENSMUSG00000029478	Ncor2	47.8802	33.5829	-0.511703
chr2	+	127951774	127988283	ENSMUST00000146023_ENSMUSG00000027381	Bcl2l11	12.6969	8.90735	-0.511406
chr7	+	127986345	128050733	ENSMUST00000047875_ENSMUSG00000035064	Eef2k	10.1919	7.15324	-0.510754
chr16	+	37776959	37836600	ENSMUST00000114763_ENSMUSG00000022816	Fstl1	23.222	16.3019	-0.510457
chr3	+	121426455	121437970	ENSMUST00000029771_ENSMUSG00000028128	F3	6.91724	4.85717	-0.510082
chr11	-	116081873	116099391	ENSMUST00000037007_ENSMUSG00000034282	Evpl	1.70643	1.1983	-0.509992
chr5	-	141137781	141178332	ENSMUST00000041783_ENSMUSG00000036555	Iqce	5.93322	4.16724	-0.509724
chr7	-	108971147	108986740	ENSMUST00000165052_ENSMUSG00000032737	Inppl1	35.2222	24.7387	-0.509714
chr14	-	50301235	50403058	ENSMUST00000036972_ENSMUSG00000036242	3632451O06Rik	8.26708	5.8067	-0.509659
chr4	-	132809005	132819028	ENSMUST00000105908_ENSMUSG00000028860	Sytl1	1.75221	1.23077	-0.509616
chr7	-	125247892	125259700	ENSMUST00000172457_ENSMUSG00000008683	Rps15a	1845.04	1296	-0.509584
chr15	-	93329545	93426322	ENSMUST00000048982_ENSMUSG00000036158	Prickle1	1.56576	1.09986	-0.509537
chr8	-	125152639	125223009	ENSMUST00000127984_ENSMUSG00000006362	Cbfa2t3	0.819343	0.575889	-0.508676
chr14	+	57287085	57316267	ENSMUST00000116468_ENSMUSG00000079184	Mphosph8	50.283	35.3448	-0.508573
chr3	+	138405159	138567397	ENSMUST00000029800_ENSMUSG00000028152	Tspan5	15.1782	10.669	-0.508571
chrX	-	7638297	7651886	ENSMUST00000115638_ENSMUSG00000039231	Suv39h1	12.1858	8.56635	-0.508451
chr19	-	3896050	3907133	ENSMUST00000145791_ENSMUSG00000001750	Tcirg1	12.1911	8.57069	-0.508348
chr17	+	47573564	47607587	ENSMUST00000037701_ENSMUSG00000034382	AI661453	3.67022	2.58108	-0.507889
chr3	+	52416707	52417938	ENSMUST00000076317_ENSMUSG00000070490	Gm10293	2.71827	1.91244	-0.50727
chr11	+	54911617	54926531	ENSMUST00000000608_ENSMUSG00000000594	Gm2a	9.89125	6.95962	-0.507144
chr9	+	108686127	108708664	ENSMUST00000035219_ENSMUSG00000032599	Ip6k2	15.5469	10.9413	-0.506844
chr7	-	135069239	135073627	ENSMUST00000032988_ENSMUSG00000030800	Prss8	12.0093	8.45527	-0.506224
chr7	+	147323463	147336685	ENSMUST00000036977_ENSMUSG00000039018	Mtg1	15.6109	10.9925	-0.506035
chr1	+	74455950	74482133	ENSMUST00000027366_ENSMUSG00000026175	Vil1	0.93225	0.656472	-0.505982
chrX	-	131338684	131343760	ENSMUST00000119010_ENSMUSG00000033436	Armcx2	21.6849	15.2704	-0.505947
chr17	+	31657060	31668266	ENSMUST00000046288_ENSMUSG00000024038	Ndufv3	142.146	100.108	-0.505818
chr11	-	120471401	120479250	ENSMUST00000026129_ENSMUSG00000025137	Pcyt2	49.1097	34.5976	-0.505333
chr1	+	21208656	21220248	ENSMUST00000027065_ENSMUSG00000025933	Tmem14a	3.20991	2.26172	-0.505114
chrX	-	165092049	165111830	ENSMUST00000112137_ENSMUSG00000031358	Msl3	4.67909	3.29717	-0.504997
chr16	+	3744093	3750784	ENSMUST00000023176_ENSMUSG00000022529	Zfp263	13.9754	9.84806	-0.504979
chr10	-	126766945	126778645	ENSMUST00000026474_ENSMUSG00000025407	Gli1	22.1771	15.628	-0.504934
chr8	-	26688964	26707959	ENSMUST00000079160_ENSMUSG00000037363	Letm2	0.743084	0.524021	-0.5039
chr8	+	91045243	91118786	ENSMUST00000034086_ENSMUSG00000031661	Nkd1	1.35134	0.953002	-0.50384
chr13	+	34129502	34165943	ENSMUST00000091658_ENSMUSG00000038286	Bphl	10.8166	7.62847	-0.503785
chr8	-	125098537	125100807	ENSMUST00000006764_ENSMUSG00000006589	Aprt	176.425	124.48	-0.503139
chr11	-	72202666	72225215	ENSMUST00000108500_ENSMUSG00000045667	Smtnl2	39.7854	28.0723	-0.503093
chr1	+	174411919	174429009	ENSMUST00000127052_ENSMUSG00000037995	Igsf9	22.9955	16.2293	-0.502754
chr5	+	139853696	139872369	ENSMUST00000137254_ENSMUSG00000044197	Gpr146	0.959641	0.677288	-0.502725
chr11	-	120497026	120505083	ENSMUST00000170556_ENSMUSG00000025140	Pycr1	34.971	24.6822	-0.502692
chr7	-	31455741	31456610	ENSMUST00000051495_ENSMUSG00000049761	4930479M11Rik	0.724093	0.511219	-0.502235
chr8	+	3393038	3456601	ENSMUST00000004684_ENSMUSG00000004568	Arhgef18	33.1148	23.3873	-0.501751
chr1	-	121441610	121545577	ENSMUST00000163147_ENSMUSG00000026383	Epb4.1l5	7.50929	5.30354	-0.501722
chr6	+	124989778	124999282	ENSMUST00000140131_ENSMUSG00000030330	Ing4	24.7422	17.4749	-0.501689
chr4	-	133912287	133939765	ENSMUST00000030643_ENSMUSG00000028838	Extl1	3.15897	2.23127	-0.501593
chr4	+	122782408	122809342	ENSMUST00000002457_ENSMUSG00000002384	Bmp8b	1.99119	1.4068	-0.501212
chr11	-	116664376	116689360	ENSMUST00000021170_ENSMUSG00000020814	Mxra7	7.87389	5.56326	-0.501147
chr11	+	54251701	54331737	ENSMUST00000046835_ENSMUSG00000035992	Fnip1	13.1355	9.28752	-0.500103
chr6	-	113284118	113293978	ENSMUST00000032409_ENSMUSG00000030272	Camk1	5.02491	3.55436	-0.49951
chrX	+	70587959	70604419	ENSMUST00000159795_ENSMUSG00000031365	Zfp275	7.23373	5.11689	-0.499472
chr2	+	152934204	152977177	ENSMUST00000109799_ENSMUSG00000003283	Hck	37.7534	26.7083	-0.499321
chr12	-	87631711	87646956	ENSMUST00000151717_ENSMUSG00000084886	4732487G21Rik	1.12884	0.798733	-0.499059
chr7	+	148264117	148276409	ENSMUST00000106039_ENSMUSG00000054065	Pkp3	7.32564	5.18572	-0.498411
chr15	-	27584826	27611262	ENSMUST00000100739_ENSMUSG00000056069	Fam105a	0.616637	0.436509	-0.498409
chr11	-	97370654	97436540	ENSMUST00000064145_ENSMUSG00000038453	Srcin1	2.71671	1.92381	-0.497893
chr7	-	19979786	19989453	ENSMUST00000108458_ENSMUSG00000040714	Klc3	10.1088	7.16014	-0.497553
chrX	+	10062284	10173731	ENSMUST00000076354_ENSMUSG00000058254	Tspan7	19.2741	13.6525	-0.497504
chr2	+	24831553	24909577	ENSMUST00000045295_ENSMUSG00000036833	Pnpla7	11.1434	7.89415	-0.497337
chr15	+	82105365	82124872	ENSMUST00000023095_ENSMUSG00000022456	2013-09-03	6.8838	4.87661	-0.497326
chr10	-	39341218	39451813	ENSMUST00000129191_ENSMUSG00000087177	E130307A14Rik	1.96803	1.39442	-0.497088
chr7	+	53152311	53172783	ENSMUST00000069772_ENSMUSG00000002781	Tmem143	14.699	10.4179	-0.49666
chr7	+	67300424	67301056	ENSMUST00000057611_ENSMUSG00000047370	Gm7367	179.04	126.907	-0.496506
chr3	-	95538070	95543492	ENSMUST00000117507_ENSMUSG00000028108	Ecm1	2.79283	1.9798	-0.496371
chr7	+	31076691	31093386	ENSMUST00000014065_ENSMUSG00000013921	Clip3	15.1775	10.7594	-0.496336
chr7	-	117451527	117758436	ENSMUST00000164759_ENSMUSG00000038371	Sbf2	21.5376	15.2682	-0.496331
chr2	-	180962320	180976732	ENSMUST00000029102_ENSMUSG00000027580	BC006779	1.21333	0.860247	-0.496144
chrX	+	5976972	6214566	ENSMUST00000103005_ENSMUSG00000068270	Shroom4	4.089	2.89921	-0.496087
chrX	+	16196824	16264944	ENSMUST00000026013_ENSMUSG00000025037	Maoa	10.738	7.61413	-0.495977
chr14	+	55094937	55099271	ENSMUST00000164766_ENSMUSG00000022176	Rem2	3.05102	2.16376	-0.495749
chr4	-	15924268	15941035	ENSMUST00000037198_ENSMUSG00000041153	Osgin2	8.62498	6.11709	-0.495676
chr7	+	28232997	28251163	ENSMUST00000037399_ENSMUSG00000040466	Blvrb	31.8651	22.604	-0.495401
chr11	-	94887572	94902668	ENSMUST00000038431_ENSMUSG00000038967	Pdk2	8.51452	6.04177	-0.494954
chr5	-	23825407	23857422	ENSMUST00000115098_ENSMUSG00000038319	Kcnh2	9.50947	6.74833	-0.494835
[truncated: 11,437 more rows]
